# Supplementary material for: Effect of LHCGR Gene Polymorphism (rs2293275) on LH Supplementation Protocol Outcomes in Second IVF Cycles: A Retrospective Study
Source: Front Endocrinol (Lausanne). 2021 May 11;12:628169. doi: 10.3389/fendo.2021.628169 (PMC8147863; doi:10.3389/fendo.2021.628169)
Supplement: Supplementary file 1 [file Table_1.xlsx]

## Sheet: 16.12.2019
ID	Group	Category	DOB_F	DOB_M	Age_F	Age_M	CYCLES	FEM_FAC	FSHR_29	FSHR_307	FSHR_680	LHEX1_IN	LHR_312	ML (Months)	BMI	TRMT_DATE	TRMT_YR	E2_DR	LH_DR	FSH_TOT	FSH_UNIT	LH_SUP	LH_TOT	LH_UNIT	LH_DAYS	TRMT_DAY	E2DAY4	E2DAY8	AFC	FERTILIZATION	OOCYTES	M2	M1	P1	ATRETIC	EMB_G1	EMB_G2	DAY4_EMB	EMB_TRF	EMB_FRZ	EMB_Rem	OHSS	RESULT	HCG_TOT	BIRTH	TERM_PREG	GST_SAC
11264	1st_Cycle	Categorized_pre	1980-08-27	1974-01-12	32	38	Iregular	Normal	GA	AA	AA	Normal	GG	156	30.1	2012-12-06	12	28	0.3	2700	225	Yes	450	75	6	12	47	1337	12	100	17	14	1	2	0	5	0	7	5	2	2	Nil	Positive	1174	Miscarriage	Nil	3
12727	1st_Cycle	Categorized_pre	1979-07-10	1971-08-08	26	34	Iregular	Age	GA	GA	GA	Heterozygous	GG	96	31.6	2006-03-19	6	15.5	0.8	1650	183.33	Nil	0	0	0	9	351.4	924.8	15	55	26	20	1	5	0	6	5	11	5	6	0	OHSS	Positive	77	Miscarriage	Nil	1
15082	1st_Cycle	Categorized_pre	1985-01-01	1971-06-01	29	43	Regular	Tubal Factor	GG	GA	GA	Normal	AG	168	25.8	2014-12-24	14	5	0.9	2750	275	Yes	413	37.5	11	11	75	1041	7	100	12	6	2	3	1	2	2	4	4	0	0	Nil	Positive	459	Miscarriage	Nil	Nil
15708	2nd_Cycle(Group-II)	Categorized_Post	1979-05-23	1976-06-15	36	39	Iregular	Endometriosis	GG	AA	AA	Normal	GG	153	25	2015-10-05	15	18.7	1.2	1500	150	Yes	750	75	10	10	93	2759	14	78	13	9	3	1	0	3	2	5	5	0	0	Nil	Positive	792	Miscarriage	Nil	1
17499	1st_Cycle	Categorized_pre	1980-12-16	1967-04-30	27	41	Iregular	Normal	AA	AA	AA	Normal	GG	43.2	28.6	2008-10-25	8	61.4	0.3	2650	265	Nil	0	0	0	10	241	2247	10	100	12	9	0	0	3	2	3	5	5	0	0	Nil	Positive	373	Miscarriage	Nil	1
18142	2nd_Cycle(Group-II)	Categorized_Post	1983-10-14	1976-09-03	29	37	Iregular	PCOD	GA	GA	GA	Normal	GG	102	29.4	2013-08-31	13	5	0.5	1650	150	Yes	675	75	9	11	73	513	19	67	5	3	1	1	0	0	2	2	2	0	0	Nil	Positive	184	Miscarriage	Nil	1
18686	1st_Cycle	Categorized_pre	1980-02-16	1974-12-13	30	35	Regular	Tubal Factor	GA	GA	GA	Normal	GG	72	31	2010-02-16	10	28	0.4	3300	300	Yes	375	75	5	11	79.7	1173	10	90	7	5	2	0	0	1	2	3	3	0	0	Nil	Positive	292	Miscarriage	Nil	1
18906	1st_Cycle	Categorized_pre	1986-06-20	1980-05-29	23	29	Regular	Tubal Factor	GG	GG	GG	Normal	AG	36	24	2009-09-16	9	16.6	0.8	2000	200	Nil	0	0	0	10	90.8		12	84	19	18	0	1	0	0	8	14	5	3	3	Nil	Positive	361.1	Miscarriage	Nil	1
19110	2nd_Cycle(Group-II)	Categorized_Post	1987-07-30	1975-04-13	26	38	Regular	Normal	AA	AA	AA	Normal	GG	65	25.6	2014-03-05	14	11.5	0.9	1650	150	Yes	525	75	7	11	39	1637	14	100	20	8	2	10	0	1	3	4	4	0	0	OHSS	Positive	63.3	Miscarriage	Nil	0
19111	1st_Cycle	Categorized_pre	1981-12-17	1973-03-23	30	39	Regular	Anovulation	GG	GA	GA	Normal	GG	60	21	2012-10-18	12	9.6	0.3	2000	200	Yes	222	37	6	10	89	1570	12	90	20	10	1	9	0	2	4	6	4	2	0	OHSS	Positive	495	Miscarriage	Nil	2
20061	1st_Cycle	Categorized_pre	1985-02-22	1980-10-18	28	32	Iregular	Anovulation	AA	AA	AA	Normal	AG	72	35.1	2013-07-16	13	26.1	0.2	1600	178	Nil	0	0	0	9	116	840	16	93.7	20	16	2	2	0	4	5	9	4	5	0	Nil	Positive	73.4	Miscarriage	Nil	1
20830	1st_Cycle	Categorized_pre	1975-12-19	1969-02-24	36	42	Regular	PCOD	GA	AA	AA	Normal	GG	156	25	2011-12-31	11	13	0.5	3150	262.5	Nil	0	0	0	12	75	744	14	80	18	15	0	3	0	7	0	11	5	2	2	Nil	Positive	399	Miscarriage	Nil	Nil
20853	1st_Cycle	Categorized_pre	1981-05-24	1973-02-14	32	41	Regular	Endometriosis	GA	GA	GA	Normal	GG	120	27.3	2014-03-05	14	28.5	0.6	3600	300	Yes	675	56.25	12	12	47	1009	8	75	10	8	2	0	0	1	3	4	4	0	0	Nil	Positive	212	Miscarriage	Nil	Nil
21199	1st_Cycle	Categorized_pre	1986-03-03	1979-12-03	28	34	Regular	Low Ovarian Reserves	GA	AA	AA	Normal	GG	60	27.3	2014-10-08	14	56.1	0.6	2700	225	Yes	900	75	12	12	56	1191	9	100	15	11	1	2	1	1	4	5	5	0	0	Nil	Positive	67.7	Miscarriage	Nil	Nil
21800	1st_Cycle	Categorized_pre	1986-01-01	1980-03-12	25	31	Regular	Normal	GA	GA	GA	Normal	GG	60	26.6	2011-10-11	11	21	0.3	1500	150	Nil	0	0	0	10	96.5	2658	14	90	20	15	2	3	0	2	6	12	5	3	0	OHSS	Positive	455	Miscarriage	Nil	Nil
22082	2nd_Cycle(Group-II)	Categorized_Post	1978-02-05	1976-12-23	37	39	Regular	Hypothyroid	GA	GA	GA	Normal	GG	119	32.7	2016-01-20	16	5	0.8	2025	225	Yes	675	75	9	9	199	1886	14	100	18	12	2	4	0	3	2	5	5	0	0	Nil	Positive	397	Miscarriage	Nil	1
23126	2nd_Cycle(Group-II)	Categorized_Post	1978-05-06	1967-03-14	36	47	Regular	Tubal Factor	GG	GA	GA	Normal	AG	92	21.5	2014-12-04	14	7.7	0.9	1650	150	Yes	413	37.5	11	11	113		12	90	13	10	0	3	0	2	3	5	5	0	0	Nil	Positive	83.4	Miscarriage	Nil	Nil
23377	1st_Cycle	Categorized_pre	1990-06-06	1978-10-06	22	34	Iregular	Bilateral PCO	GA	AA	AA	Heterozygous	GG	48	26.2	2012-10-15	12	27.9	0.6	1550	155	Nil	0	0	0	10	490	2622	14	72	20	14	1	5	0	0	5	5	5	0	0	OHSS	Positive	668	Miscarriage	Nil	2
23956	1st_Cycle	Categorized_pre	1981-06-05	1978-12-09	33	36	Regular	Antral wall Min Adenomy	AA	AA	AA	Normal	AG	60	23	2014-12-23	14	5	0.6	2700	225	Yes	450	37.5	12	12	25	647	10	90	12	10	1	0	1	1	3	4	4	0	0	Nil	Positive	436	Miscarriage	Nil	Nil
24328	1st_Cycle	Categorized_pre	1984-06-01	1975-04-26	28	37	Regular	Endometriosis	GA	AA	AA	Normal	AA	60	24.1	2013-01-28	13	37	0.2	2200	200	Nil	0	0	0	11	146	744	12	100	16	15	0	1	0	6	0	6	3	3	0	Nil	Positive	441	Miscarriage	Nil	1
24328	2nd_Cycle(Group-II)	Categorized_Post	1984-06-01	1975-04-26	31	40	Regular	Endometriosis	GA	AA	AA	Normal	AA	90	25.3	2015-08-05	15	24.9	0.7	2400	200	Nil	0	0	0	12	46	512	12	100	9	8	1	0	0	1	3	4	4	0	0	Nil	Positive	689	Miscarriage	Nil	1
24569	1st_Cycle	Categorized_pre	1980-11-06	1976-06-05	32	36	Iregular	Border Line Reserve	GG	AA	AA	Heterozygous	AG	78	24.2	2013-02-27	13	30.3	0.6	3600	300	Yes	525	75	7	12	43	1692	11	82	11	11	0	0	0	3	2	5	3	2	0	Nil	Positive	1408	Miscarriage	Nil	1
24715	1st_Cycle	Categorized_pre	1977-06-06	1968-05-08	36	45	Regular	Primary Infertility	AA	GA	GA	Normal	AG	144	29.6	2013-07-15	13	18.3	0.7	2700	225	Yes	450	75	6	12	83	3354	10	89	12	9	0	0	3	3	2	5	5	0	0	Nil	Positive	180	Miscarriage	Nil	Nil
24773	1st_Cycle	Categorized_pre	1985-12-25	1983-04-24	27	30	Regular	Normal	GA	AA	AA	Normal	GG	48	26.9	2013-08-27	13	24.5	0.5	2100	175	Yes	600	75	8	12	32	2949	14	63	9	8	1	0	0	0	3	3	3	0	0	Nil	Positive	69.4	Miscarriage	Nil	1
25033	1st_Cycle	Categorized_pre	1982-05-24	1974-08-03	31	38	Regular	Antral wall Adenomyosis	GA	GA	GA	Heterozygous	GG	72	25.1	2013-07-13	13	5	0.7	2700	225	Yes	600	75	8	12	46	2244	10	57	12	9	1	2	0	2	3	5	5	0	0	Nil	Positive	308.3	Miscarriage	Nil	1
25264	1st_Cycle	Categorized_pre	1982-08-28	1973-12-26	31	39	Regular	Endometriosis	GG	AA	AA	Normal	AG	96	32.8	2013-08-28	13	5	0.4	2600	200	Yes	600	75	8	13	30	4300	14	75	20	20	0	0	0	4	3	7	4	3	0	OHSS	Positive	2671	Miscarriage	Nil	3
25332	1st_Cycle	Categorized_pre	1987-07-13	1983-06-10	26	30	Iregular	Anovulation	GG	GA	GA	Normal	AG	48	26.1	2013-08-24	13	9	1.1	2200	200	Yes	300	75	4	11	90	2007	13	53	20	17	0	3	0	0	5	5	5	0	0	OHSS	Positive	2385	Miscarriage	Nil	1
25578	1st_Cycle	Categorized_pre	1990-12-31	1987-04-28	22	26	Iregular	PCOD	GG	GA	GA	Normal	GG	36	23.4	2013-08-07	13	5	0.7	1700	189	Nil	0	0	0	9	210	997	13	90	20	13	7	0	0	4	4	8	4	4	0	OHSS	Positive	998	Miscarriage	Nil	1
25756	1st_Cycle	Categorized_pre	1982-07-14	1977-07-11	31	36	Iregular	Normal	AA	AA	AA	Heterozygous	GG	60	26	2014-01-25	14	5	0.1	2000	200	Yes	525	75	7	10	79	2715	16	75	20	16	0	4	0	4	2	6	5	1	0	OHSS	Positive	77.4	Miscarriage	Nil	Nil
25881	1st_Cycle	Categorized_pre	1982-10-06	1978-07-06	31	35	Regular	Endometriosis	GA	GA	GA	Normal	AG	60	28.8	2013-11-14	13	13.2	0.5	2475	225	Yes	525	75	7	11	152	3487	12	87	20	16	2	0	2	2	3	5	5	0	0	OHSS	Positive	2276	Miscarriage	Nil	3
25934	2nd_Cycle(Group-II)	Categorized_Post	1988-04-02	1981-05-29	26	33	Regular	Bilateral PCO	GG	AA	AA	Normal	GG	81	26.5	2014-12-25	14	7.6	0.9	1500	750	Yes	750	75	10	10	86	633	14	90	13	12	1	2	0	2	2	4	4	0	0	Nil	Positive	701	Miscarriage	Nil	2
26137	1st_Cycle	Categorized_pre	1980-12-08	1972-06-01	33	41	Regular	Adenomyosis	AA	AA	AA	Normal	AA	144	36.2	2014-04-10	14	58.5	0.6	2400	200	Yes	222	37	6	12	31	184	14	100	14	8	5	1	0	0	4	4	4	0	0	Nil	Positive	512	Miscarriage	Nil	1
26139	2nd_Cycle(Group-II)	Categorized_Post	1985-05-07	1978-07-23	29	36	Regular	Normal	AA	AA	GG	Normal	AG	57	25.4	2015-01-05	15	19.7	0.5	2200	200	Yes	413	37.5	11	11	137	3113	10	85	20	20	0	0	0	3	8	11	5	6	0	OHSS	Positive	167	Miscarriage	Nil	1
26223	2nd_Cycle(Group-II)	Categorized_Post	1984-01-01	1976-10-01	30	38	Iregular	Anovulation	GG	AA	AA	Normal	GG	164	53	2014-11-12	14	47.9	0.8	3300	300	Yes	825	75	11	11	30	448	9	100	9	7	1	1	0	0	4	4	4	0	0	Nil	Positive	51	Miscarriage	Nil	Nil
26277	1st_Cycle	Categorized_pre	1985-04-02	1976-06-05	29	37	Regular	Normal	AA	GA	GA	Heterozygous	GG	60	24.6	2014-05-26	14	25.9	0.6	2000	200	Yes	450	75	6	10	186	3253	12	89	17	9	6	2	0	2	1	3	3	0	0	Nil	Positive	1224	Miscarriage	Nil	2
26351	1st_Cycle	Categorized_pre	1983-06-10	1982-05-05	30	31	Regular	Hypo Thyroid	GG	GA	GA	Heterozygous	AG	55.2	28.2	2014-04-22	14	16.9	0.6	2000	200	Yes	300	75	4	10	123	1377	10	71	9	7	1	1	0	2	2	4	4	0	0	Nil	Positive	825	Miscarriage	Nil	2
26371	1st_Cycle	Categorized_pre	1977-01-01	1971-01-01	37	43	Regular	Low Ovarian Reserves	AA	AA	AA	Heterozygous	GG	168	25.8	2014-03-27	14	19.9	0.6	3000	250	Yes	675	75	9	12	41.2	1173	8	100	19	13	2	4	0	0	5	5	5	0	0	Nil	Positive	1370	Miscarriage	Nil	1
26436	1st_Cycle	Categorized_pre	1983-02-07	1979-05-15	31	35	Regular	Uterus Defect	GG	AA	AA	Normal	GG	43.2	22.8	2014-12-09	14	5	1.1	2250	225	Yes	750	75	10	10	60	1112	12	81	11	11	0	0	0	2	4	6	5	1	0	Nil	Positive	246	Miscarriage	Nil	1
26436	2nd_Cycle(Group-II)	Categorized_Post	1983-02-07	1979-05-15	32	36	Regular	Uterus Defect	GG	AA	AA	Normal	GG	54.2	24.6	2015-12-05	15	0.5	1.2	2475	225	Yes	825	75	11	11	47	1174	13	58.3	12	12	0	0	0	1	2	3	3	0	0	Nil	Positive	473	Miscarriage	Nil	2
26599	1st_Cycle	Categorized_pre	1984-05-29	1978-02-02	29	36	Iregular	PCOD	GA	GA	GA	Normal	AG	108	28.8	2014-04-03	14	23.6	0.4	2000	200	Nil	0	0	0	10	182	935	12	87.5	9	8	0	0	1	3	2	5	5	0	0	Nil	Positive	1874	Miscarriage	Nil	1
26613	2nd_Cycle(Group-II)	Categorized_Post	1991-03-09	1981-01-01	27	37	Iregular	PCOD	GG	GA	GA	Normal	AG	108	26.8	2018-08-24	18	5	1.1	3800	292	Yes	487	37.5	13	13	12	427	10	100	14	8	2	4	0	2	5	7	2	5	5	Nil	Positive	196.6	Miscarriage	Nil	1
27325	1st_Cycle	Categorized_pre	1986-07-18	1972-09-20	28	42	Regular	Border Line Reserve	GG	GA	GA	Normal	GG	96	28.4	2014-10-25	14	67.2	0.7	3575	275	Yes	975	75	13	13	45	1074	9	100	11	8	2	1	0	4	0	4	4	0	0	Nil	Positive	192.72	Miscarriage	Nil	Nil
18375	2nd_Cycle(Group-I)	Uncategorized_Post	1978-05-31	1972-11-18	36	41	Regular	Borderline reserves	AA	GA	GA	Ins/Nor	AA	132		2014-10-25	14	8.1	0.6	2700	225	yes	750	75	10	12	39	1668	15	100	13	7	3	3	0	0	5	5	5	0	0	Nil	Positive	302	Delivered	Single
24668	2nd_Cycle(Group-I)	Uncategorized_Post	1985-03-21	1967-06-01	29	47	Regular	Borderline reserves	AA	GA	GA	Normal	AA	72		2014-11-02	14	56.2	0.8	2000	200	yes	188	37.5	5	10	249	3014	11	100	16	5	1	10	0	0	4	4	4	0	0	Nil	Positive	589	Delivered	Single
26929	2nd_Cycle(Group-I)	Uncategorized_Post	1982-07-02	1982-11-18	32	32	Regular	Borderline reserves	GG	GG	GG	Normal	AA	51		2014-12-10	14	18.5	0.6	3250	250	yes	488	37.5	13	13	55	603	10	100	7	5	2	0	0	1	4	5	5	0	0	Nil	Positive	551	Delivered	Single
21697	2nd_Cycle(Group-I)	Uncategorized_Post	1984-08-25	1978-12-31	29	34	Regular	Normal	GA	GA	GA	Normal	AG	41		2013-09-19	13	10	2	2200	200	Nil	0	0	0	11	190	2046	14	100	14	11	0	3	0	3	3	6	3	3	3	Nil	Positive	786	Delivered	Twins
22007	2nd_Cycle(Group-I)	Uncategorized_Post	1981-06-15	1975-03-15	33	39	Regular	Borderline reserves	AA	AA	AA	Normal	AG	125		2014-11-14	14	8	1	2700	225	yes	900	75	12	12	65	842	10	87	9	8	1	0	0	4	3	7	4	3	3	Nil	Positive	851	Delivered	Single
22737	2nd_Cycle(Group-I)	Uncategorized_Post	1984-01-16	1978-09-03	29	34	Irregular	PCOD	GG	GA	GA	Normal	AG	76		2013-01-20	13	11.8	1	1750	175	yes	450	75	6	10	85	1231	11	62	16	13	2	0	1	0	3	3	3	0	0	Nil	Positive	2141	Delivered	Twins
23764	2nd_Cycle(Group-I)	Uncategorized_Post	1990-10-12	1979-09-14	22	33	Regular	Normal	GG	GA	GA	Normal	AG	30		2013-06-21	13	5	0.5	1950	177.27	yes	375	75	5	11	55.7	1072	10	100	7	5	0	1	1	4	0	4	4	0	0	Nil	Positive	1288	Delivered	Single
23988	2nd_Cycle(Group-I)	Uncategorized_Post	1981-09-26	1982-07-10	31	31	withdrawl	Normal	GA	GA	GA	Normal	AG	92		2013-08-09	13	7.3	0.4	2025	184	yes	525	75	7	11	182	4300	12	80	16	10	1	4	0	4	1	5	5	0	0	Nil	Positive	1449	Delivered	Single
24190	2nd_Cycle(Group-I)	Uncategorized_Post	1988-06-06	1976-10-11	24	36	Regular	Normal	GG	GA	GA	Ins/Nor	AG	136		2013-03-18	13	5	0.6	2600	216	yes	600	75	8	12	16	1048	10	100	20	11	4	5	0	2	3	5	5	0	0	OHSS	Positive	647	Delivered	Single
24780	2nd_Cycle(Group-I)	Uncategorized_Post	1982-08-03	1976-10-19	31	36	Irregular	PCOD	GA	GA	GA	Ins/Nor	AG	149		2013-09-17	13	17.9	0.7	1625	125	yes	375	75	5	13	70	1932	20	62	20	17	2	1	0	0	5	5	5	0	0	OHSS	Positive	579	Delivered	Twins
25234	2nd_Cycle(Group-I)	Uncategorized_Post	1982-08-11	1980-02-20	31	34	Irregular	PCOD	AA	AA	AA	Normal	AG	55		2014-03-07	14	24.3	1.2	1800	200	Nil	0	0	0	9	548	4300	16	100	20	16	2	2	0	5	7	12	5	7	7	OHSS	Positive	2232	Delivered	Twins
22601	2nd_Cycle(Group-I)	Uncategorized_Post	1985-06-01	1976-08-25	27	36	Irregular	PCOD	GA	GA	GA	Normal	AG	127		2012-11-24	12	56	0.6	1500	150	Nil	0	0	0	10	151	1057	17	88	18	16	2	0	0	0	8	8	5	3	0	OHSS	Positive	535	Delivered	Single
21751	2nd_Cycle(Group-I)	Uncategorized_Post	1990-08-25	1986-10-26	24	28	Regular	PCOD	GG	GG	GG	Normal	AG	84		2014-10-21	14	23.3	0.7	1875	187.5	yes	150	37.5	4	10	69	1796	17	94	20	16	2	2	0	2	3	5	5	0	0	OHSS	Positive	769	Delivered	Single
20801	2nd_Cycle(Group-I)	Uncategorized_Post	1984-05-10	1981-09-12	30	33	Regular	PCOD	AA	GA	GA	Normal	GG	84		2014-10-22	14	17.9	0.8	1800	150	yes	450	37.5	12	12	30	873	16	75	15	12	0	3	0	4	4	8	4	4	4	Nil	Positive	2074	Delivered	Twins
22198	2nd_Cycle(Group-I)	Uncategorized_Post	1978-07-16	1974-08-20	36	40	Regular	Anovulation	GG	GG	GG	Ins/Nor	GG	156		2015-01-27	15	9.5	0.9	1650	150	yes	408	37.5	11	11	84	1733	15	93	18	16	1	1	0	2	6	8	5	3	3	Nil	Positive	1228	Delivered	Single
24082	2nd_Cycle(Group-I)	Uncategorized_Post	1985-09-08	1982-02-08	28	31	Regular	PCOD	GA	AA	AA	Normal	GG	54		2013-12-10	13	5	0.4	1750	175	yes	300	75	4	10	39	2471	24	95	20	16	1	3	0	4	2	6	4	2	2	OHSS	Positive	516	Delivered	Single
21072	2nd_Cycle(Group-I)	Uncategorized_Post	1977-06-26	1962-05-15	35	50	Regular	Normal	GA	GA	GA	Normal	AA	72		2013-02-26	13	19.1	0.8	1575	175	yes	225	75	3	9	282	2035	14	100	20	10	2	7	1	0	5	5	5	0	0	Nil	Positive	5417	Delivered	Twins
25224	2nd_Cycle(Group-I)	Uncategorized_Post	1990-07-11	1985-10-21	23	27	Regular	Borderline reserves	GA	AA	AA	Normal	AG	78		2013-10-07	13	5	1.5	4200	300	yes	750	10	14	14	12	18341	10	100	15	6	3	6	0	2	3	5	5	0	0	Nil	Positive	1738	Delivered	Twins
19469	2nd_Cycle(Group-I)	Uncategorized_Post	1990-09-20	1982-06-15	23	32	Regular	PCOD	GG	GG	GG	Normal	AG	54		2014-09-04	14	25	0.7	1250	125	yes	188	37.5	5	10	145	1652	22	87	16	16	0	0	0	3	5	8	5	3	0	Nil	Positive	1043	Delivered	Single
11264	2nd_Cycle(Group-II)	Categorized_Post	1980-08-27	1974-01-12	34	41	Iregular	Normal	GA	AA	AA	Normal	GG	183	31.5	2015-03-19	15	36.2	0.7	1800	150	Yes	900	75	12	12	43	290	12	100	9	5	0	4	0	3	2	5	5	0	0	Nil	Positive	67.5	Delivered	Single	1
16131	2nd_Cycle(Group-II)	Categorized_Post	1984-06-07	1977-04-08	30	38	Regular	Normal	GA	GA	GA	Heterozygous	AG	83	22.9	2015-04-14	15	26	0.7	1200	100	Nil	449	37.4	12	12	80	561	12	100	10	6	1	3	0	4	0	5	3	1	1	Nil	Positive	1010	Delivered	Twins	3
16524	2nd_Cycle(Group-II)	Categorized_Post	1977-06-30	4-30-1969	35	42	Regular	Endometriosis	AA	AA	AA	Normal	GG	178	23.7	2012-06-30	12	34.8	0.8	1600	200	Yes	600	75	8	8	300		14	89	17	14	1	0	0	5	0	5	5	0	0	Nil	Positive	482	Delivered	Twins	2
16989	2nd_Cycle(Group-II)	Categorized_Post	1983-01-01	1978-07-01	32	37	Regular	ShortCycle	AA	GG	GG	Normal	GG	118	21.4	2015-09-01	15	21.3	1	3900	300	Yes	975	75	13	13	28	1609	8	83	16	12	2	2	0	3	2	5	5	0	0	Nil	Positive	1851	Delivered	Twins	3
17165	2nd_Cycle(Group-II)	Categorized_Post	1979-07-04	1971-11-02	37	44	Regular	Border Line Reserve	AA	AA	AA	Normal	AG	206	30.3	2016-10-04	16	5	2.4	3300	300	Yes	411	37.36	11	11	63.5	1371	7	80	7	5	0	1	1	1	3	4	4	0	0	Nil	Positive	313	Delivered	Single	1
18686	2nd_Cycle(Group-II)	Categorized_Post	1980-02-16	1974-12-13	32	37	Regular	Tubal Factor	GA	GA	GA	Normal	GG	102	31.3	2012-08-20	12	23.7	0.2	3600	300	Yes	600	75	8	12	99	1172	10	72	7	7	0	0	0	2	1	3	3	0	0	Nil	Positive	587	Delivered	Single	1
18906	2nd_Cycle(Group-II)	Categorized_Post	1986-06-20	1980-05-29	29	35	Regular	Tubal Factor	GG	GG	GG	Normal	AG	112	29	2016-02-01	16	5	0.9	2000	200	Yes	375	37.5	10	10	64	631	13	80	15	15	0	0	0	2	4	6	2	4	4	Nil	Positive	352	Delivered	Single	1
19005	2nd_Cycle(Group-II)	Categorized_Post	1981-04-21	1976-08-28	32	36	Regular	Normal	GG	GA	GA	Heterozygous	GG	78	31.3	2013-08-08	13	5	0.4	2400	200	Yes	600	75	8	12	38	1745	10	80	11	10	1	0	0	0	5	5	5	0	0	Nil	Positive	916	Delivered	Twins	2
19111	2nd_Cycle(Group-II)	Categorized_Post	1981-12-17	1973-03-23	34	43	Regular	Anovulation	GG	GA	GA	Normal	GG	104	23.4	2016-06-24	16	14.6	0.7	1750	175	Yes	750	75	10	10	107	1865	12	100	13	11	1	1	0	2	4	6	2	4	4	Nil	Positive	596	Delivered	Twins	2
20609	2nd_Cycle(Group-II)	Categorized_Post	1980-01-01	1971-01-01	35	44	Regular	Tubal Factor	GG	GG	GG	Normal	GG	207	23.1	2015-02-21	15	10.7	1.1	1650	150	Yes	825	75	11	11	83	1363	10	75	9	8	0	1	0	1	3	4	4	0	0	Nil	Positive	1513	Delivered	Single	1
20830	2nd_Cycle(Group-II)	Categorized_Post	1975-12-19	1969-02-24	37	44	Regular	PCOD	GA	AA	AA	Normal	GG	177	24.5	2013-10-18	13	5	0.7	2750	250	Yes	525	75	7	11	16	1506	12	100	8	7	0	1	0	0	5	5	5	0	0	Nil	Positive	947	Delivered	Twins	2
20853	2nd_Cycle(Group-II)	Categorized_Post	1981-05-24	1973-02-14	33	42	Regular	Endometriosis	GA	GA	GA	Normal	GG	131	27.3	2015-02-24	14	5	0.8	2750	250	Yes	825	75	11	11	67	1258	8	100	9	7	2	0	0	0	5	5	4	1	1	Nil	Positive	228	Delivered	Single	1
21199	2nd_Cycle(Group-II)	Categorized_Post	1986-03-03	1979-12-03	28	35	Regular	Low Ovarian Reserves	GA	AA	AA	Normal	GG	62	26.8	2014-12-18	14	5	0.8	3100	275	Yes	900	75	12	12	54	765	12	100	7	6	0	1	0	0	3	3	3	0	0	Nil	Positive	607	Delivered	Single	1
21376	2nd_Cycle(Group-II)	Categorized_Post	1980-07-09	1977-08-10	34	37	Iregular	PCOD	AA	GA	GA	Heterozygous	AG	166	24	2015-01-28	15	12.8	0.7	2400	200	Yes	444	37	12	12	150	1779	16	85	20	20	0	0	0	3	6	9	4	5	5	OHSS	Positive	2020	Delivered	Twins	4
21384	2nd_Cycle(Group-II)	Categorized_Post	1981-12-06	1973-07-23	33	41	Iregular	PCOD	AA	GA	GA	Normal	AG	109	26.5	2014-12-06	14	29	1.1	2250	225	Yes	371	37.1	10	10	313	2240	9	88	18	9	2	7	0	0	6	6	6	6	0	Nil	Positive	1291	Delivered	Single	2
21680	2nd_Cycle(Group-II)	Categorized_Post	1976-03-23	1973-06-30	38	41	Regular	Border Line Reserve	GG	AA	AA	Normal	GG	88	22.5	2014-11-10	14	23.6	1	1800	200	Yes	675	75	9	9	313	1859	12	77	12	9	0	3	0	0	5	5	5	0	0	Nil	Positive	190.2	Delivered	Single	1
22101	2nd_Cycle(Group-II)	Categorized_Post	1987-10-25	1980-08-20	26	34	Regular	Normal	AA	AA	AA	Normal	GG	62	30.2	2014-09-13	14	17.9	0.5	2500	250	Yes	750	75	10	10	98	1766	12	100	13	8	3	2	0	0	4	4	4	0	0	Nil	Positive	3621	Delivered	Twins	3
22220	2nd_Cycle(Group-II)	Categorized_Post	1984-08-22	1978-06-06	29	35	Iregular	PCOD	GA	GA	GA	Normal	GG	75	28.9	2014-02-13	14	5	0.9	2000	200	Yes	525	75	7	10	64	2358	12	60	20	11	8	1	0	3	5	9	3	5	5	OHSS	Positive	1763	Delivered	Single	2
22478	2nd_Cycle(Group-II)	Categorized_Post	1983-11-12	1978-04-07	31	37	Regular	Normal	GG	GA	GA	Normal	AG	69	27.2	2015-06-13	15	15.5	1	2200	200	Yes	413	37.5	11	11	99	2215	12	25	10	9	0	1	0	0	3	3	2	1	1	Nil	Positive	618	Delivered	Single	1
22638	2nd_Cycle(Group-II)	Categorized_Post	1979-08-15	1974-03-13	35	40	Regular	Normal	GG	GA	GA	Normal	AG	129	22.8	2014-12-24	14	5	0.9	2000	200	Yes	375	37.5	10	10	209	1312	12	100	20	19	1	0	0	0	8	9	5	3	3	OHSS	Positive	265	Delivered	Twins	2
22775	2nd_Cycle(Group-II)	Categorized_Post	1983-05-24	1971-06-24	33	45	Regular	Endometriosis	GA	AA	AA	Heterozygous	AG	122	23.1	2016-10-06	16	5	1	2700	225	Yes	450	37.5	12	12	53.2	1256	10	100	12	7	2	3	0	4	2	6	4	2	0	Nil	Positive	62.3	Delivered	Single	1
22847	2nd_Cycle(Group-II)	Categorized_Post	1980-04-07	1978-10-11	33	34	Regular	Hypothyroid	GA	GA	GA	Normal	GG	49.2	20.9	2013-08-29	13	5	0.7	2400	225	Yes	900	75	12	12	101	2337	14	100	9	6	1	0	2	0	4	4	4	0	0	Nil	Positive	4844	Delivered	Twins	2
23377	2nd_Cycle(Group-II)	Categorized_Post	1990-06-06	1978-10-06	23	35	Iregular	Bilateral PCO	GA	AA	AA	Heterozygous	GG	66	23.4	2014-05-03	14	13.2	1.1	1850	185	Yes	298	37.25	8	10	426	3497	17	77	20	18	0	2	0	2	9	14	2	9	9	OHSS	Positive	463	Delivered	Single	1
23385	2nd_Cycle(Group-II)	Categorized_Post	1987-12-23	1982-06-01	26	32	Regular	Normal	GG	GA	GA	Heterozygous	AG	90	24.6	2014-12-11	14	11.8	1.3	2200	200	Yes	413	37.5	11	11	145	2956	16	90	20	20	0	0	0	3	5	8	5	3	1	OHSS	Positive	1364	Delivered	Single	2
23854	2nd_Cycle(Group-II)	Categorized_Post	1993-10-10	1982-01-01	21	33	Regular	Anovulation	GG	GA	GA	Normal	AG	54.2	22	2015-08-13	15	5.9	1.7	1200	150	Yes	300	37.5	8	8	360	2418	16	77	16	13	3	0	0	2	2	4	4	0	0	Nil	Positive	952	Delivered	Single	1
23964	2nd_Cycle(Group-II)	Categorized_Post	1982-06-01	1972-10-18	32	41	Regular	PCOD	GG	AA	AA	Normal	AA	121	29	2014-10-06	14	10.7	0.4	1800	200	Nil	0	0	0	9	10.7		12	84	20	19	0	1	0	2	8	10	5	5	5	OHSS	Positive	683	Delivered	Single	1
24715	2nd_Cycle(Group-II)	Categorized_Post	1977-06-06	1968-05-08	37	46	Regular	Primary Infertility	AA	GA	GA	Normal	AG	155	29.2	2014-06-18	14	16.8	0.9	2400	200	Yes	300	37.5	8	12	152		16	66	12	9	0	3	0	1	3	4	4	0	0	Nil	Positive	271	Delivered	Single	1
24773	2nd_Cycle(Group-II)	Categorized_Post	1985-12-25	1983-04-24	28	30	Regular	Normal	GA	AA	AA	Normal	GG	53	26.5	2014-02-14	14	7.9	0.4	1800	200	Yes	675	75	9	9	287	1896	14	77	15	13	2	0	0	3	3	6	3	3	3	Nil	Positive	1148	Delivered	Single	1
24900	2nd_Cycle(Group-II)	Categorized_Post	1988-04-09	1979-08-10	25	34	Regular	Defected Cavity	GG	GG	GG	Normal	GG	37	20	2013-08-12	13	6.7	0.9	2475	225	Yes	600	75	8	11	320	1448	12	75	9	8	0	0	1	0	5	5	5	0	0	Nil	Positive	594	Delivered	Single	1
24910	2nd_Cycle(Group-II)	Categorized_Post	1984-04-02	1978-10-09	30	36	Iregular	Normal	AA	GA	GA	Normal	AA	68	24.4	2014-11-06	14	5	1.2	2700	225	Nil	0	0	0	12	52	1428	10	100	20	15	4	1	0	1	3	4	4	0	0	Nil	Positive	1245	Delivered	Single	1
25024	2nd_Cycle(Group-II)	Categorized_Post	1989-07-24	1974-05-31	25	40	Regular	PCOD	GA	GG	GG	Normal	GG	81	27.8	2015-01-12	15	5.5	0.6	1500	150	Yes	750	75	10	10	72	1472	14	100	13	9	3	1	0	3	3	6	5	1	1	Nil	Positive	299	Delivered	Single	1
25033	2nd_Cycle(Group-II)	Categorized_Post	1982-05-24	1974-08-03	32	40	Regular	Antral wall Adenomyosis	GA	GA	GA	Heterozygous	GG	85	26.1	2014-09-08	14	7.2	1	2250	225	Yes	750	75	10	10	135	1780	12	100	17	12	1	4	0	4	4	8	4	4	4	Nil	Positive	701	Delivered	Single	3
25078	2nd_Cycle(Group-II)	Categorized_Post	1989-06-21	1983-09-27	25	30	Regular	PCOD	GG	AA	AA	Heterozygous	AG	38	27.3	2014-08-15	14	25.2	0.7	2000	200	Yes	370	37	10	10	172	2004	12	100	20	17	3	0	0	4	6	10	5	5	5	OHSS	Positive	1038	Delivered	Twins	2
25332	2nd_Cycle(Group-II)	Categorized_Post	1987-07-13	1983-06-10	29	33	Iregular	Anovulation	GG	GA	GA	Normal	AG	89	26.7	2017-01-25	17	5	1	2100	175	Yes	444	37	12	12	67	1540	14	84	13	13	0	0	0	0	5	5	3	2	2	Nil	Positive	1010	Delivered	Twins	2
25535	2nd_Cycle(Group-II)	Categorized_Post	1988-08-18	1977-07-02	25	36	Regular	Anovulation	GG	AA	AA	Heterozygous	AG	80	27.9	2014-04-30	14	116	0.9	2100	175	Yes	297	37.125	8	12	72	973	20	70	20	18	2	0	0	2	2	4	4	0	0	OHSS	Positive	1000	Delivered	Single	2
25693	2nd_Cycle(Group-II)	Categorized_Post	1981-08-09	1976-01-14	35	40	Regular	Adenomyosis	GG	AA	AA	Normal	AA	128	23	2016-11-11	16	33.5	0.8	2475	225	Nil	0	0	0	11	107	1133	12	75	10	8	0	2	0	1	2	3	3	0	0	Nil	Positive	3473	Delivered	Twins	2
25804	2nd_Cycle(Group-II)	Categorized_Post	1989-05-05	1978-07-04	24	35	Regular	Low Ovarian Reserves	GG	GA	GA	Heterozygous	GG	86	24.9	2014-02-18	14	11.2	1.5	3025	275	Yes	525	75	7	11	114	1755	14	100	15	11	4	0	0	2	4	6	4	2	2	Nil	Positive	2273	Delivered	Twins	3
25881	2nd_Cycle(Group-II)	Categorized_Post	1982-10-06	1978-07-06	32	37	Regular	Endometriosis	GA	GA	GA	Normal	AG	80	26.8	2015-07-23	15	114	1.1	1800	200	Yes	338	37.5	9	9	335	2380	16	100	17	12	5	0	0	1	2	3	2	1	1	Nil	Positive	906.7	Delivered	Single	1
26137	2nd_Cycle(Group-II)	Categorized_Post	1980-12-08	1972-06-01	34	42	Regular	Adenomyosis	AA	AA	AA	Normal	AA	153	35.2	2015-02-02	15	19.4	1	2220	200	Nil	0	0	0	11	95	946	11	100	18	16	1	1	0	2	5	5	5	0	0	Nil	Positive	850	Delivered	Twins	2
26300	2nd_Cycle(Group-II)	Categorized_Post	1975-08-08	1975-10-18	39	39	Regular	Anovulation	GG	GA	GA	Normal	GG	26	26.3	2014-12-08	14	26.9	1	2500	250	Yes	750	75	10	10	238	2768	12	85	18	14	1	3	0	3	3	6	5	1	1	Nil	Positive	857	Delivered	Twins	2
26420	2nd_Cycle(Group-II)	Categorized_Post	1987-03-31	1976-07-09	27	38	Regular	Border Line Reserve	GA	GG	GG	Normal	AG	91	25	2014-12-23	14	7.8	0.8	1925	175	Yes	413	37.5	11	11	28	512	14	100	15	9	2	4	0	0	6	6	4	2	0	Nil	Positive	2137	Delivered	Single	1
26601	2nd_Cycle(Group-II)	Categorized_Post	1981-04-16	1976-09-08	33	38	Regular	Border Line Reserve	GA	GG	GG	Normal	GG	56.2	31	2014-10-30	14	23.1	0.6	2750	250	Yes	825	75	11	11	124	895	16	100	10	9	1	0	0	0	5	5	5	0	0	Nil	Positive	845	Delivered	Single	2
26618	2nd_Cycle(Group-II)	Categorized_Post	1984-01-01	1985-05-25	34	33	Regular	PCOD	GG	GA	GA	Normal	AG	100.2	24.1	2018-07-11	18	14.8	0.4	3000	250	Yes	450	37.5	12	12	49	1351	13	89	20	18	1	1	0	0	7	7	4	3	3	OHSS	Positive	2308	Delivered	Twins	2
27181	2nd_Cycle(Group-II)	Categorized_Post	1987-01-27	1987-08-17	28	27	Regular	Normal	GG	GG	GG	Normal	AA	56	24.8	2015-07-28	15	6.5	1.3	1925	175	Nil	0	0	0	11	58	1004	14	57	13	7	2	4	0	0	3	3	3	0	0	Nil	Positive	614	Delivered	Single	2
27380	2nd_Cycle(Group-II)	Categorized_Post	1984-09-18	1982-08-03	30	32	Regular	Endometriosis	GG	GA	GA	Heterozygous	GG	78	27.2	2015-06-09	15	12.9	0.6	3000	300	Yes	750	75	10	10	124	2717	15	100	10	7	0	1	2	4	0	4	2	2	2	Nil	Positive	353	Delivered	Single	1
17637	2nd_Cycle(Group-I)	Uncategorized_Post	1984-11-10	1973-05-26	29	41	Regular	Tubal factor	AA	GA	GA	Normal	AA	109		2014-07-30	14	28.4	2	2475	225	yes	185	37	5	11	78		12	84	13	13	0	0	0	4	4	8	4	4	0	Nil	Positive	2943	Miscarriage	Nil
18375	1st_Cycle	Uncategorized_Pre	1978-05-31	1972-11-18	34	39	Regular	Borderline reserves	AA	GA	GA	Ins/Nor	AA	108		2012-08-10	12	24	0.2	2738	248.9	yes	525	75	7	11	18	1486	10	100	19	9	4	6	0	0	5	5	5	0	0	OHSS	Positive	97	Miscarriage	Nil
21675	2nd_Cycle(Group-I)	Uncategorized_Post	1988-04-30	1983-05-06	24	29	Regular	Normal	GA	GG	GG	Normal	AA	29		2012-08-23	12	14.3	0.6	2200	200	yes	675	75	9	11	67	2080	12	90	17	12	1	4	0	1	4	5	4	1	1	OHSS	Positive	80	Miscarriage	Nil
24193	1st_Cycle	Uncategorized_Pre	1984-06-19	1980-06-09	28	32	Regular	Normal	AA	AA	AA	Normal	AA	42		2013-04-27	13	14.8	0.3	2475	225	yes	525	75	7	11		756	9	50	10	6	1	3	0	0	3	3	3	0	0	Nil	Positive	354	Miscarriage	Nil
24668	1st_Cycle	Uncategorized_Pre	1985-03-21	1967-06-01	28	46	Regular	Borderline reserves	AA	GA	GA	Normal	AA	60		2013-10-04	13	56.1	0.9	2700	245.45	yes	225	75	3	11	276	1612	10	100	11	4	1	6	0	0	4	4	4	0	0	Nil	Positive	630	Miscarriage	Nil
25328	2nd_Cycle(Group-I)	Uncategorized_Post	1985-04-08	1981-06-05	29	32	Regular	Normal	GG	GA	GA	Ins/Nor	AA	85		2014-04-12	14	23.3	0.3	2200	200	yes	187.5	37.5	5	11	42	650	10	84	20	18	1	1	0	3	2	5	5	0	0	OHSS	Positive	52	Miscarriage	Nil
26897	1st_Cycle	Uncategorized_Pre	1981-08-10	1977-07-12	32	37	Regular	Hypothyroid	AA	AA	AA	Normal	AA	75		2014-07-23	14	7.5	0.4	2400	200	Nil	0	0	0	12	34	460	11	100	17	12	3	2	0	2	4	6	2	4	0	Nil	Positive	859	Miscarriage	Nil
13226	1st_Cycle	Uncategorized_Pre	1984-04-29	1975-01-12	27	36	withdrawl	Uterus abnormal	GG	GA	GA	Normal	AG	60		2011-08-18	11	14	0.4	2550	283.3	yes	300	75	4	9	405	3054	12	72	20	14	2	2	2	3	5	8	3	5	0	OHSS	Positive	360	Miscarriage	Nil
22959	1st_Cycle	Uncategorized_Pre	1989-06-14	1984-10-10	23	27	Irregular	PCOD	GG	GA	GA	Normal	AG	36		2012-08-08	12	0.5	1.2	1650	150	Nil	0	0	0	11	121	1350	14	60	14	10	4	0	0	0	5	5	5	0	0	Nil	Positive	127	Miscarriage	Nil
23988	1st_Cycle	Uncategorized_Pre	1981-09-26	1982-07-10	31	30	withdrawl	Normal	GA	GA	GA	Normal	AG	84		2012-12-27	12	25.4	0.5	2000	200	yes	300	75	4	10	79	1362	8	54	20	11	2	7	0	0	2	2	2	0	0	Nil	Positive	514	Miscarriage	Nil
24780	1st_Cycle	Uncategorized_Pre	1982-08-03	1976-10-19	30	36	Irregular	PCOD	GA	GA	GA	Ins/Nor	AG	144		2013-04-22	13	9.2	1	2000	200	Nil	0	0	0	10	204	2222	16	100	20	18	1	1	0	0	5	5	5	0	0	OHSS	Positive	85.5	Miscarriage	Nil
19468	1st_Cycle	Uncategorized_Pre	1986-08-19	1977-08-14	24	33	Regular	Anovulation	GG	GA	GA	Normal	AG	36		2010-12-24	10	23	0.1	1500	150	Nil	0	0	0	10	122	879	16	90	12	11	1	0	0	0	4	4	4	0	0	Nil	Positive	297	Miscarriage	Nil
21115	2nd_Cycle(Group-I)	Uncategorized_Post	1984-11-10	1979-07-07	29	34	Regular	Normal	AA	AA	AA	Normal	AG	73		2014-06-06	14	13	0.4	2000	200	yes	150	37.5	4	10	116	1829	17	100	13	5	4	4	0	0	5	5	5	0	0	Nil	Positive	264	Miscarriage	Nil
15925	2nd_Cycle(Group-I)	Uncategorized_Post	1985-06-21	1977-05-20	29	37	Regular	Anovulation	GG	GG	GG	Normal	AG	145		2014-07-09	14	13.6	0.3	2750	250	yes	185	37	5	11	87.8	1331	10	100	7	7	0	0	0	4	1	5	4	1	0	Nil	Positive	1816	Miscarriage	Nil
20653	1st_Cycle	Uncategorized_Pre	1983-01-01	1975-01-01	28	36	Irregular	Hypothyroid	GG	GA	GA	Normal	GG	96		2011-02-25	11	23.2	0.9	2475	225	yes	375	75	5	11	77.5	999	14	77	15	13	1	1	0	2	5	7	5	2	2	Nil	Positive	178	Miscarriage	Nil	.
20653	2nd_Cycle(Group-I)	Uncategorized_Post	1983-01-01	1975-01-01	31	39	Irregular	Hypothyroid	GG	GA	GA	Normal	GG	140		2014-10-10	14	15.4	0.9	2475	225	yes	413	37.5	11	11	232	1121	14	100	19	14	1	4	0	3	4	7	3	4	2	OHSS	Positive	156	Miscarriage	Nil
23978	1st_Cycle	Uncategorized_Pre	1982-08-15	1977-11-11	30	35	Regular	Tubal factor	GG	GG	GG	Normal	GG	78		2013-01-05	13	27	0.3	1575	175	Nil	0	0	0	9	165	1399	12	75	20	12	3	5	0	4	0	4	4	0	0	OHSS	Positive	90	Miscarriage	Nil
18417	1st_Cycle	Uncategorized_Pre	1980-06-27	1971-10-31	31	40	Regular	PCOD	GG	GG	GG	Normal	GG	132		2011-10-25	11	17.6	1.2	1975	179	Nil	0	0	0	11	154	4265	20	80	20	18	2	0	0	5	5	10	5	5	0	OHSS	Positive	421	Miscarriage	Nil
21800	1st_Cycle	Uncategorized_Pre	1986-01-01	1980-03-12	25	31	Regular	Normal	GA	GA	GA	Normal	GG	60		2011-10-11	11	21	0.3	1500	150	Nil	0	0	0	10	96.5	2658	14	90	20	5	2	3	0	5	3	8	5	3	0	OHSS	Positive	455	Miscarriage	Nil
21964	2nd_Cycle(Group-I)	Uncategorized_Post	1981-12-07	1981-05-05	30	31	Regular	Tubal factor	GG	GA	GA	Normal	GG	126		2012-05-04	12	5	0.6	3150	262.5	yes	600	75	8	12	0.6	1116	10	88	14	8	0	6	0	0	5	5	5	0	0	Nil	Positive	56	Miscarriage	Nil
22439	1st_Cycle	Uncategorized_Pre	1980-09-15	1980-09-29	31	31	withdrawl	PCOD	GA	AA	AA	Normal	GG	96		2012-07-31	12	8.7	0.5	1800	200	yes	225	75	3	9	78	1042	14	100	10	9	1	0	0	0	5	5	5	0	0	Nil	Positive	139	Miscarriage	Nil
17637	1st_Cycle	Uncategorized_Pre	1984-11-10	1973-05-26	29	41	Regular	Tubal factor	AA	GA	GA	Normal	AA	108		2014-06-09	14	8.1	0.6	2600	216.6	yes	188	37.5	5	12	32	1267	10	72	15	14	0	1	0	5	0	5	5	0	0	Nil	Negative	0.1	Nil	Nil
20829	1st_Cycle	Uncategorized_Pre	1980-08-30	1972-07-15	30	38	Regular	endometriosis	GG	GG	GG	Normal	AA	108		2011-01-24	11	10.6	0.2	2213	170.23	yes	675	75	9	13	16.9	929	10	90	13	11	1	0	1	0	5	5	3	2	0	Nil	Negative	0.1	Nil	Nil
20829	2nd_Cycle(Group-I)	Uncategorized_Post	1980-08-30	1972-07-15	32	40	Regular	endometriosis	GG	GG	GG	Normal	AA	132		2013-07-02	13	5	0.4	2400	200	yes	600	75	8	12	13.8	212	12	69	20	16	2	2	0	0	5	5	5	0	0	OHSS	Negative	209	Nil	Nil
20990	1st_Cycle	Uncategorized_Pre	1989-01-01	1978-02-05	24	35	Irregular	PCOD	GG	GA	GA	Normal	AA	84		2013-09-04	13	7	0.9	1800	150	yes	525	75	7	12	27	1257	13	100	10	4	5	0	1	1	3	4	4	0	0	Nil	Negative	0.5	Nil	Nil
20990	2nd_Cycle(Group-I)	Uncategorized_Post	1989-01-01	1978-02-05	25	36	Irregular	PCOD	GG	GA	GA	Normal	AA	96		2014-10-25	14	16.2	0.9	2100	175	yes	75	37.5	2	12	58	725	15	80	11	10	1	0	0	4	0	4	4	0	0	Nil	Negative	0.1	Nil	Nil
21675	1st_Cycle	Uncategorized_Pre	1988-04-30	1983-05-06	23	28	Regular	Normal	GA	GG	GG	Normal	AA	22		2012-01-09	12	9.8	0.7	2550	212.5	yes	450	75	6	12	22	1466	12	60	17	10	2	5	0	2	3	5	5	0	0	OHSS	Negative	0.3	Nil	Nil
22636	1st_Cycle	Uncategorized_Pre	1991-05-17	1981-06-01	21	31	Regular	Normal	GG	GA	GA	Normal	AA	18		2012-09-22	12	28.2	0.7	2800	233.3	yes	150	75	2	12	53	482	12	100	7	4	2	1	0	0	3	3	3	0	0	Nil	Negative	0.3	Nil	Nil
22636	2nd_Cycle(Group-I)	Uncategorized_Post	1991-05-17	1981-06-01	22	32	Regular	Normal	GG	GA	GA	Normal	AA	42		2014-02-14	14	21.8	0.5	2200	200	yes	375	75	5	11	55	1171	16	100	16	5	5	6	0	0	4	4	4	0	0	Nil	Negative	0.1	Nil	Nil
24193	2nd_Cycle(Group-I)	Uncategorized_Post	1984-06-19	1980-06-09	29	33	Regular	Normal	AA	AA	AA	Normal	AA	49		2013-11-12	13	10.2	0.2	2700	225	yes	525	75	7	12			12	60	11	5	2	2	2	0	3	3	3	0	0	Nil	Negative	0.9	Nil	Nil
25165	1st_Cycle	Uncategorized_Pre	1974-11-24	1969-12-26	38	43	Regular	Normal	GG	GA	GA	Normal	AA	144		2013-07-02	13	5	0.3	3900	300	yes	600	75	8	13	45	3089	6	75	8	8	0	0	0	4	1	5	5	0	0	Nil	Negative	0.2	Nil	Nil
25165	2nd_Cycle(Group-I)	Uncategorized_Post	1974-11-24	1969-12-26	38	43	Regular	Normal	GG	GA	GA	Normal	AA	146		2013-09-16	13	9.3	0.8	3900	300	yes	710	54.65	13	13	93	1529	10	64	12	11	0	0	1	0	5	5	5	0	0	Nil	Negative	5.5	Nil	Nil
25328	1st_Cycle	Uncategorized_Pre	1985-04-08	1981-06-05	28	32	Regular	Normal	GG	GA	GA	Ins/Nor	AA	84		2014-03-08	14	26.5	1.6	2200	200	yes	297	42.42	7	11	217	4108	12	100	20	15	2	3	0	3	2	5	5	0	0	Nil	Negative	0.1	Nil	Nil
25445	1st_Cycle	Uncategorized_Pre	1984-05-02	1980-09-23	29	32	Regular	endometriosis	GA	AA	AA	Ins/Nor	AA	48		2013-09-06	13	5	0.7	4200	300	yes	750	75	10	14	20	712	9	100	4	3	1	0	0	2	0	2	2	0	0	Nil	Negative	7.3	Nil	Nil
25445	2nd_Cycle(Group-I)	Uncategorized_Post	1984-05-02	1980-09-23	29	33	Regular	endometriosis	GA	AA	AA	Ins/Nor	AA	51		2013-12-03	13	0.5	0.3	3600	300	yes	600	75	8	12	79	2289	10	90	12	9	0	3	0	0	4	4	4	0	0	Nil	Negative	1	Nil	Nil
26101	1st_Cycle	Uncategorized_Pre	1984-08-30	1979-05-01	29	34	Regular	endometriosis	AA	AA	AA	Ins/Nor	AA	84		2014-02-17	14	6.2	0.6	2400	200	yes	450	75	6	12	43	803	11	100	9	5	1	3	0	0	2	2	2	0	0	Nil	Negative	0.4	Nil	Nil
26101	2nd_Cycle(Group-I)	Uncategorized_Post	1984-08-30	1979-05-01	30	35	Regular	endometriosis	AA	AA	AA	Ins/Nor	AA	94		2015-01-23	15	11.2	0.8	2200	200	yes	413	37.5	11	11	70	808	9	100	5	5	0	0	0	0	3	3	3	0	0	Nil	Negative	0.1	Nil	Nil
26897	2nd_Cycle(Group-I)	Uncategorized_Post	1981-08-10	1977-07-12	34	38	Regular	Hypothyroid	AA	AA	AA	Normal	AA	87		2015-10-30	15	5	0.8	2100	210	yes	75	75	1	10	37	381	12	55	13	9	1	2	1	3	2	5	3	2	0	Nil	Negative	4.8	Nil	Nil
26929	1st_Cycle	Uncategorized_Pre	1982-07-02	1982-11-18	32	31	Regular	Borderline reserves	GG	GG	GG	Normal	AA	48		2014-09-25	14	14.6	0.5	3075	236.53	yes	338	37.5	9	13	79	754	6	100	5	3	1	1	0	1	3	4	4	0	0	Nil	Negative	0.3	Nil	Nil
24006	1st_Cycle	Uncategorized_Pre	1983-01-10	1974-07-15	29	38	Regular	endometriosis	GA	GA	GA	Normal	AA	84		2012-11-02	12	41.3	0.1	2475	225	yes	375	75	5	11	68	578	10	88	11	8	2	1	0	6	0	6	4	2	0	Nil	Negative	0.1	Nil	Nil
24006	2nd_Cycle(Group-I)	Uncategorized_Post	1983-01-10	1974-07-15	30	39	Regular	endometriosis	GA	GA	GA	Normal	AA	96		2013-08-20	13	5	0.9	2700	225	yes	600	75	8	12	86		10	70	11	10	0	0	1	1	4	5	4	1	0	Nil	Negative	0.1	Nil	Nil
13226	2nd_Cycle(Group-I)	Uncategorized_Post	1984-04-29	1975-01-12	29	38	withdrawl	Uterus abnormal	GG	GA	GA	Normal	AG	84		2013-08-27	13	25.3	0.3	2100	150	yes	675	75	9	14	49	905	15	100	5	2	0	3	0	1	1	2	2	0	0	Nil	Negative	0.1	Nil	Nil
16297	1st_Cycle	Uncategorized_Pre	1977-08-18	1973-06-24	34	38	Regular	endometriosis	GG	GA	GA	Normal	AG	54		2012-02-13	12	26	1	3000	250	yes	525	75	7	12	50	1992	12	34	13	9	2	2	0	0	2	2	2	0	0	Nil	Negative	0.5	Nil	Nil
16297	2nd_Cycle(Group-I)	Uncategorized_Post	1977-08-18	1973-06-24	34	39	Regular	endometriosis	GG	GA	GA	Normal	AG	59		2012-07-25	12	32.6	0.4	1950	195	yes	1050	105	10	10	275	3163	16	42	17	12	1	4	0	5	0	5	5	0	0	Nil	Negative	0.5	Nil	Nil
17405	1st_Cycle	Uncategorized_Pre	1976-05-22	1976-09-15	34	34	Regular	Anovulation	GG	GA	GA	Ins/Nor	AG	96		2011-03-12	11			2700	300	Nil	0	0	0	9			10	80	12	10	2	0	0	6	0	6	5	1	0	Nil	Negative	0.2	Nil	Nil
17405	2nd_Cycle(Group-I)	Uncategorized_Post	1976-05-22	1976-09-15	35	35	Regular	Anovulation	GG	GA	GA	Ins/Nor	AG	108		2012-03-04	12	10.6	7.5	2400	300	Nil	0	0	0	8	1063	4300	13	95	20	19	1	0	0	3	6	9	3	6	0	OHSS	Negative	0.2	Nil	Nil
18938	1st_Cycle	Uncategorized_Pre	1980-12-03	1975-11-26	29	34	Regular	PCOD	GG	GG	GG	Ins/Nor	AG	84		2010-08-11	10	25.5	0.58	1350	150	Nil	0	0	0	9	377.6	2977	14	90	20	11	1	5	3	5	0	5	5	0	0	Nil	Negative	1.2	Nil	Nil
18938	2nd_Cycle(Group-I)	Uncategorized_Post	1980-12-03	1975-11-26	30	35	Regular	PCOD	GG	GG	GG	Ins/Nor	AG	96		2011-03-21	11	38	0.4	1125	112.5	yes	450	75	6	10	109	1699	14	88	10	4	3	2	1	1	2	3	3	0	0	Nil	Negative	0.4	Nil	Nil
20495	1st_Cycle	Uncategorized_Pre	1977-01-04	1976-12-02	35	35	Regular	Normal	GG	AA	AA	Normal	AG	96		2012-03-30	12	16.8	0.7	2250	225	yes	450	75	6	10	99	787	10	87	11	9	1	1	0	4	2	6	4	2	0	Nil	Negative	0.1	Nil	Nil
20495	2nd_Cycle(Group-I)	Uncategorized_Post	1977-01-04	1976-12-02	35	35	Regular	Normal	GG	AA	AA	Normal	AG	101		2012-08-27	12	24.1	0.6	2888	262.5	yes	600	75	8	11	121	861	10	100	4	2	2	0	0	0	4	4	4	0	0	Nil	Negative	0.1	Nil	Nil
21612	1st_Cycle	Uncategorized_Pre	1984-01-01	1970-09-30	27	40	Regular	Normal	AA	AA	AA	Normal	AG	60		2011-06-21	11	20.9	0.4	2475	225	yes	150	75	2	11	93	1982	10	85	20	17	0	3	0	0	9	9	5	4	0	OHSS	Negative	0.1	Nil	Nil
21612	2nd_Cycle(Group-I)	Uncategorized_Post	1984-01-01	1970-09-30	28	41	Regular	Normal	AA	AA	AA	Normal	AG	72		2012-08-17	12	16.3	0.3	2200	200	yes	150	75	2	11	76	1853	14	69	14	13	0	1	0	4	1	5	5	0	0	Nil	Negative	0.1	Nil	Nil
21650	1st_Cycle	Uncategorized_Pre	1977-02-28	1972-03-12	35	40	Regular	Normal	GA	GG	GG	Ins/Nor	AG	132		2012-09-19	12	5	0.5	3000	250	yes	600	75	8	12	232.4	588	10	80	10	10	0	0	0	5	0	5	5	0	0	Nil	Negative	0.1	Nil	Nil
21650	2nd_Cycle(Group-I)	Uncategorized_Post	1977-02-28	1972-03-12	35	40	Regular	Normal	GA	GG	GG	Ins/Nor	AG	144		2013-01-09	13			2925	225	yes	975	75	13	13	40	1240	12	100	12	11	1	0	0	0	5	5	5	0	0	Nil	Negative	0.1	Nil	Nil
21697	1st_Cycle	Uncategorized_Pre	1984-08-25	1978-12-31	28	34	Regular	Normal	GA	GA	GA	Normal	AG	36		2013-04-01	13	76.7	0.7	2200	200	yes	375	75	5	11	76.7	2755	12	100	20	12	1	7	0	4	0	4	4	0	0	Nil	Negative	0.1	Nil	Nil
22007	1st_Cycle	Uncategorized_Pre	1981-06-15	1975-03-15	33	39	Regular	Borderline reserves	AA	AA	AA	Normal	AG	120		2014-06-07	14	0.9	23.3	2925	225	yes	675	75	9	13	29	1519	9	67	10	9	0	1	0	2	2	4	4	0	0	Nil	Negative	0.1	Nil	Nil
22313	1st_Cycle	Uncategorized_Pre	1980-08-23	1972-08-15	31	39	Regular	PCOD	AA	AA	AA	Normal	AG	108		2012-04-28	12	17.6	1.1	2025	225	Nil	0	0	0	9	345	3337	15	71	20	17	1	2	0	5	5	10	5	5	0	Nil	Negative	0.1	Nil	Nil
22313	2nd_Cycle(Group-I)	Uncategorized_Post	1980-08-23	1972-08-15	32	40	Regular	PCOD	AA	AA	AA	Normal	AG	120		2013-02-07	13			1800	225	Nil	0	0	0	8		2576		95	20	18	1	1	0	4	4	8	4	4	0	Nil	Negative	0.4	Nil	Nil
22684	1st_Cycle	Uncategorized_Pre	1978-06-13	1978-12-24	34	33	Regular	Normal	GG	AA	AA	Normal	AG	24		2012-07-23	12	31	0.7	3600	300	yes	600	75	8	12	162	1604	10	100	6	5	1	0	0	2	0	2	2	0	0	Nil	Negative	0.9	Nil	Nil
22684	2nd_Cycle(Group-I)	Uncategorized_Post	1978-06-13	1978-12-24	34	33	Regular	Normal	GG	AA	AA	Normal	AG	25		2012-08-30	12	24.7	0.1	3900	300	yes	825	75	11	13	121	1389	10	70	7	6	0	1	0	0	3	3	3	0	0	Nil	Negative	0.8	Nil	Nil
22737	1st_Cycle	Uncategorized_Pre	1984-01-16	1978-09-03	28	34	Irregular	PCOD	GG	GA	GA	Normal	AG	72		2012-09-14	12	17	0.7	1800	180	Nil	0	0	0	10	74	2388	12	100	10	7	3	0	0	5	0	5	5	0	0	Nil	Negative	12	Nil	Nil
22941	1st_Cycle	Uncategorized_Pre	1983-02-14	1978-01-27	30	35	Regular	Normal	GA	AA	AA	Normal	AG	60		2013-02-27	13	18.3	0.4	2700	225	yes	300	75	4	12	59	1156	8	72	13	11	0	2	0	0	3	3	3	0	0	Nil	Negative	0.2	Nil	Nil
22941	2nd_Cycle(Group-I)	Uncategorized_Post	1983-02-14	1978-01-27	30	35	Regular	Normal	GA	AA	AA	Normal	AG	66		2013-08-07	13	0.5	0.3	2700	225	yes	600	75	8	12	38	822	10	100	8	4	0	4	0	0	2	2	2	0	0	Nil	Negative	0.2	Nil	Nil
22959	2nd_Cycle(Group-I)	Uncategorized_Post	1989-06-14	1984-10-10	24	28	Irregular	PCOD	GG	GA	GA	Normal	AG	48		2013-09-06	13	5	0.9	1650	150	yes	375	75	5	11	55	1506	14	100	8	3	4	1	0	0	3	3	3	0	0	Nil	Negative	0.2	Nil	Nil
23272	1st_Cycle	Uncategorized_Pre	1978-04-12	1974-07-19	34	38	Regular	Hypothyroid	GA	GA	GA	Normal	AG	84		2012-08-01	12	13.2	0.3	3000	300	yes	450	75	6	10	46	1091	8	100	9	2	3	4	0	0	2	2	2	0	0	Nil	Negative	0.1	Nil	Nil
23272	2nd_Cycle(Group-I)	Uncategorized_Post	1978-04-12	1974-07-19	35	38	Regular	Hypothyroid	GA	GA	GA	Normal	AG	96		2013-07-04	13	14.3	0.5	2750	250	yes	450	75	6	11	45	1102	10	67	7	6	1	0	0	0	2	2	2	0	0	Nil	Negative	0.6	Nil	Nil
23472	1st_Cycle	Uncategorized_Pre	1988-08-26	1980-04-01	23	32	Regular	endometriosis	GG	GA	GA	Normal	AG	24		2012-07-14	12	10.9	0.3	2625	262.5	yes	450	75	6	10	46	417	10	87	7	6	0	0	1	3	1	4	4	0	0	Nil	Negative	0.5	Nil	Nil
23472	2nd_Cycle(Group-I)	Uncategorized_Post	1988-08-26	1980-04-01	25	33	Regular	endometriosis	GG	GA	GA	Normal	AG	36		2013-10-09	13			3600	300	yes	675	75	9	12	45	671	6	100	7	3	3	0	1	0	3	3	3	0	0	Nil	Negative	0.6	Nil	Nil
23764	1st_Cycle	Uncategorized_Pre	1990-10-12	1979-09-14	22	33	Regular	Normal	GG	GA	GA	Normal	AG	24		2013-01-24	13	11.7	0.2	1925	175	yes	225	75	3	11	41.7	1089	11	34	12	9	1	2	0	0	1	1	1	0	0	Nil	Negative	0.4	Nil	Nil
24002	1st_Cycle	Uncategorized_Pre	1978-01-01	1973-01-01	35	40	Irregular	PCOD	GG	GG	GG	Normal	AG	192		2013-11-03	13	8.9	0.2	2175	217.5	Nil	0	0	0	10	64	1107	10	92	20	20	0	0	0	0	5	5	5	0	0	OHSS	Negative	0.1	Nil	Nil
24002	2nd_Cycle(Group-I)	Uncategorized_Post	1978-01-01	1973-01-01	35	40	Irregular	PCOD	GG	GG	GG	Normal	AG	197		2013-08-28	13	5	0.8	2550	182.14	yes	750	75	10	14	22	817	15	83	15	12	0	3	0	2	2	4	4	0	0	Nil	Negative	0.1	Nil	Nil
24190	1st_Cycle	Uncategorized_Pre	1988-06-06	1976-10-11	24	36	Regular	Normal	GG	GA	GA	Ins/Nor	AG	132		2012-12-28	12	6.5	0.2	2475	225	yes	525	75	7	11	28	1802	10	69	19	13	3	3	0	0	2	2	2	0	0	OHSS	Negative	0.1	Nil	Nil
24479	1st_Cycle	Uncategorized_Pre	1981-06-12	1979-12-22	31	33	Irregular	PCOD	GA	GA	GA	Normal	AG	72		2013-02-02	13	29.8	0.1	2700	225	Nil	0	0	0	12	104	1266	20	88	18	16	1	1	0	1	6	7	5	2	0	Nil	Negative	0.1	Nil	Nil
24479	2nd_Cycle(Group-I)	Uncategorized_Post	1981-06-12	1979-12-22	32	33	Irregular	PCOD	GA	GA	GA	Normal	AG	76		2013-06-06	13	33	0.5	2000	200	yes	300	75	4	10	98.6	1201	14	84	9	6	1	2	0	3	1	4	4	0	0	Nil	Negative	0.1	Nil	Nil
24719	1st_Cycle	Uncategorized_Pre	1980-05-04	1977-11-10	33	35	Regular	Tubal factor	GA	GA	GA	Ins/Nor	AG	72		2013-05-01	13	22.2	0.6	2200	200	yes	375	75	5	11	88.9	1281	10	60	6	5	0	1	0	1	2	3	3	0	0	Nil	Negative	1.3	Nil	Nil
24719	2nd_Cycle(Group-I)	Uncategorized_Post	1980-05-04	1977-11-10	33	35	Regular	Tubal factor	GA	GA	GA	Ins/Nor	AG	76		2013-09-23	13	18.2	0.5	2475	225	yes	525	75	7	11	20	1077	13	100	4	2	1	1	0	0	1	1	1	0	0	Nil	Negative	0.1	Nil	Nil
24745	1st_Cycle	Uncategorized_Pre	1985-05-14	1984-01-08	28	30	Regular	Anovulation	GG	GG	GG	Normal	AG	24		2014-03-13	14	17.7	0.9	2200	200	yes	450	75	6	11	118	1918	22	86	20	15	0	5	0	4	2	6	4	2	0	Nil	Negative	0.1	Nil	Nil
24745	2nd_Cycle(Group-I)	Uncategorized_Post	1985-05-14	1984-01-08	29	30	Regular	Anovulation	GG	GG	GG	Normal	AG	28		2014-07-18	14	13.6	0.8	2000	200	yes	75	75	1	10	264	1489	19	81	19	16	0	3	0	4	4	8	4	4	2	Nil	Negative	0.1	Nil	Nil
25234	1st_Cycle	Uncategorized_Pre	1982-08-11	1980-02-20	30	33	Irregular	PCOD	AA	AA	AA	Normal	AG	48		2013-07-26	13	5.3	0.9	1800	200	Nil	0	0	0	9	283	3386	16	100	16	10	3	1	2	6	0	6	4	2	0	Nil	Negative	19.2	Nil	Nil
25743	1st_Cycle	Uncategorized_Pre	1979-06-28	1971-06-26	34	42	Regular	Borderline reserves	GG	GG	GG	Normal	AG	144		2014-03-14	14	39.4	0.7	2475	225	yes	450	75	6	11	32	916	8	90	11	10	1	0	0	3	0	3	3	0	0	Nil	Negative	0.1	Nil	Nil
25743	2nd_Cycle(Group-I)	Uncategorized_Post	1979-06-28	1971-06-26	35	43	Regular	Borderline reserves	GG	GG	GG	Normal	AG	148		2014-07-30	14	36.4	0.6	2250	225	yes	750	75	10	10	83	1605	10	90	11	11	0	0	0	3	2	5	5	0	0	Nil	Negative	0.3	Nil	Nil
26002	1st_Cycle	Uncategorized_Pre	1978-05-10	1972-01-01	35	42	Regular	Borderline reserves	GG	GA	GA	Ins/Nor	AG	96		2013-12-27	13	26.6	0.5	2400	200	yes	600	75	8	12	26	1723	10	100	8	3	3	1	1	0	3	3	3	0	0	Nil	Negative	0.1	Nil	Nil
26002	2nd_Cycle(Group-I)	Uncategorized_Post	1978-05-10	1972-01-01	36	42	Regular	Borderline reserves	GG	GA	GA	Ins/Nor	AG	108		2014-11-26	14	6	0.7	2700	225	yes	900	75	12	12	49		10	100	8	3	0	3	0	2	1	3	3	0	0	Nil	Negative	0.1	Nil	Nil
26933	1st_Cycle	Uncategorized_Pre	1988-06-06	1979-08-18	26	35	Regular	Reversal of FSH/LH	AA	AA	AA	Normal	AG	72		2014-08-18	14	17.9	0.6	3000	250	yes	375	37.5	10	12	53	1132	8	100	13	0	4	9	0	0	2	2	2	0	0	Nil	Negative	0.3	Nil	Nil
26933	2nd_Cycle(Group-I)	Uncategorized_Post	1988-06-06	1979-08-18	26	35	Regular	Reversal of FSH/LH	AA	AA	AA	Normal	AG	75		2014-11-11	14	5	0.9	2700	245	yes	1050	95	11	11	117	993	10	20	8	0	5	3	0	0	1	1	1	0	0	Nil	Negative	0.1	Nil	Nil
27328	1st_Cycle	Uncategorized_Pre	1980-11-04	1980-08-16	33	34	Regular	Anovulation	GG	AA	AA	Normal	AG	60		2014-10-11	14	72.4	1	2700	225	yes	675	75	9	12	37	743	10	50	5	4	0	1	0	0	2	2	2	0	0	Nil	Negative	0.1	Nil	Nil
27328	2nd_Cycle(Group-I)	Uncategorized_Post	1980-11-04	1980-08-16	34	34	Regular	Anovulation	GG	AA	AA	Normal	AG	65		2015-03-11	15	25.6	1	2250	250	yes	675	75	9	9	132		8	100	2	2	0	0	0	0	1	1	1	0	0	Nil	Negative	0.37	Nil	Nil
22576	1st_Cycle	Uncategorized_Pre	1986-10-03	1981-08-11	26	31	Regular	Tubal factor	AA	GA	GA	Normal	AG	84		2013-03-25	13	5	0.4	2175	197	yes	255	75	3	11	43	1364	8	28.5	16	14	0	2	0	0	3	3	3	0	0	Nil	Negative	0.1	Nil	Nil
22576	2nd_Cycle(Group-I)	Uncategorized_Post	1986-10-03	1981-08-11	26	31	Regular	Tubal factor	AA	GA	GA	Normal	AG	87		2013-06-10	13	8.7	0.4	1675	186	yes	375	75	5	9	39.4	1387	11	25	15	14	0	1	0	0	3	3	3	0	0	Nil	Negative	0.1	Nil	Nil
22601	1st_Cycle	Uncategorized_Pre	1985-06-01	1976-08-25	26	35	Irregular	PCOD	GA	GA	GA	Normal	AG	120		2012-04-27	12	47.9	1	1688	187.5	Nil	0	0	0	9	243	1008	12	67	20	18	2	0	0	0	6	6	4	2	0	OHSS	Negative	0.1	Nil	Nil
23400	1st_Cycle	Uncategorized_Pre	1980-08-20	1978-06-20	32	34	Regular	Uterus abnormal	GA	AA	AA	Normal	AG	132		2012-08-22	12	5	0.3	2200	200	yes	375	75	5	11	66	4300	10	100	20	10	7	3	0	0	5	5	5	0	0	OHSS	Negative	0.1	Nil	Nil
23400	2nd_Cycle(Group-I)	Uncategorized_Post	1980-08-20	1978-06-20	32	34	Regular	Uterus abnormal	GA	AA	AA	Normal	AG	133		2012-09-25	12	18.4	0.1	2000	200	yes	450	75	6	10	94	1990	12	60	18	9	7	2	0	0	6	6	3	3	0	OHSS	Negative	0.1	Nil	Nil
19468	2nd_Cycle(Group-I)	Uncategorized_Post	1986-08-19	1977-08-14	26	35	Regular	Anovulation	GG	GA	GA	Normal	AG	60		2012-08-21	12	49	0.2	1800	150	yes	150	75	2	12	94	598	12	87	11	8	2	1	0	0	4	4	3	1	0	Nil	Negative	0.1	Nil	Nil
25861	1st_Cycle	Uncategorized_Pre	1982-04-19	1974-05-09	31	39	Regular	PCOD	GG	AA	AA	Ins/Nor	AG	96		2013-12-18	13	5	0.5	1925	175	yes	261	37.5	7	11	67	2661	15	100	20	14	2	4	0	0	5	5	5	0	0	OHSS	Negative	0.1	Nil	Nil
25861	2nd_Cycle(Group-I)	Uncategorized_Post	1982-04-19	1974-05-09	32	39	Regular	PCOD	GG	AA	AA	Ins/Nor	AG	99		2014-04-28	14	15.9	1	1400	175	yes	75	37.5	2	8	241	2194	14	100	20	18	0	2	0	0	2	2	2	0	0	OHSS	Negative	0.2	Nil	Nil
21115	1st_Cycle	Uncategorized_Pre	1984-11-10	1979-07-07	29	34	Regular	Normal	AA	AA	AA	Normal	AG	72		2014-05-02	14	21	0.7	2800	250	yes	334	37.5	9	12	32	2585	16	89	20	9	4	7	0	0	2	2	2	0	0	OHSS	Negative	0.1	Nil	Nil
21751	1st_Cycle	Uncategorized_Pre	1990-08-25	1986-10-26	21	24	Regular	PCOD	GG	GG	GG	Normal	AG	48		2011-08-31	11	44	0.1	1875	187.5	Nil	0	0	0	10	83	959	14	69	18	16	0	2	0	4	3	7	4	3	0	OHSS	Negative	0.1	Nil	Nil
15925	1st_Cycle	Uncategorized_Pre	1985-06-21	1977-05-20	28	37	Regular	Anovulation	GG	GG	GG	Normal	AG	144		2014-06-04	14	9.4	0.8	2400	200	yes	300	37.5	8	12	33	837	12	89	12	9	1	2	0	4	0	4	4	0	0	Nil	Negative	0.5	Nil	Nil
24315	1st_Cycle	Uncategorized_Pre	1978-10-23	1977-06-20	34	35	Regular	Hypothyroid	AA	AA	AA	Normal	AG	120		2013-01-31	13	30.8	0.1	2400	200	yes	150	75	2	12	64	686	12	100	20	13	0	7	0	4	6	10	4	6	0	OHSS	Negative	0.1	Nil	Nil
24315	2nd_Cycle(Group-I)	Uncategorized_Post	1978-10-23	1977-06-20	35	36	Regular	Hypothyroid	AA	AA	AA	Normal	AG	135		2014-04-26	14	24.7	0.4	1575	175	yes	187	37.5	5	9	163	1035	15	100	20	15	2	3	0	0	5	5	2	3	0	OHSS	Negative	0.1	Nil	Nil
20801	1st_Cycle	Uncategorized_Pre	1984-05-10	1981-09-12	27	29	Regular	PCOD	AA	GA	GA	Normal	GG	48		2011-05-11	11	35.6	0.1	2063	187.5	Nil	0	0	0	11	106	979	14	90	19	14	3	0	2	0	7	7	5	2	0	OHSS	Negative	0.1	Nil	Nil
20992	1st_Cycle	Uncategorized_Pre	1984-02-09	1976-06-15	27	35	Regular	Tubal factor	AA	AA	AA	Normal	GG	96		2011-12-05	11	39	0.4	2250	225	Nil	0	0	0	10	121	1148	9	100	19	5	3	11	0	0	4	4	4	0	0	OHSS	Negative	0.1	Nil	Nil
20992	2nd_Cycle(Group-I)	Uncategorized_Post	1984-02-09	1976-06-15	29	37	Regular	Tubal factor	AA	AA	AA	Normal	GG	120		2013-12-21	13	27.7	0.1	1800	200	yes	113	37.5	3	9	114	1024	18	100	8	3	3	2	0	1	3	4	4	0	0	Nil	Negative	0.2	Nil	Nil
22198	1st_Cycle	Uncategorized_Pre	1978-07-16	1974-08-20	33	37	Regular	Anovulation	GG	GG	GG	Ins/Nor	GG	108		2011-11-08	11	13.8	0.8	1738	193.11	Nil	0	0	0	9	176	1675	12	100	20	16	2	2	0	0	10	10	5	5	0	OHSS	Negative	15	Nil	Nil
22911	1st_Cycle	Uncategorized_Pre	1984-08-10	1978-08-17	29	35	Irregular	PCOD	GG	AA	AA	Normal	GG	54		2013-11-23	13	5	0.5	1200	100	yes	150	75	2	12	74	2232	18	100	15	7	3	5	0	0	5	5	5	0	0	Nil	Negative	0.1	Nil	Nil
22911	2nd_Cycle(Group-I)	Uncategorized_Post	1984-08-10	1978-08-17	29	35	Irregular	PCOD	GG	AA	AA	Normal	GG	58		2014-03-20	14	17.5	0.6	1350	150	yes	338	37.5	9	9	133		24	100	20	14	4	2	0	1	6	4	4	3	3	Nil	Negative	0.1	Nil	Nil
23978	2nd_Cycle(Group-I)	Uncategorized_Post	1982-08-15	1977-11-11	31	36	Regular	Tubal factor	GG	GG	GG	Normal	GG	93		2014-05-01	14	29	0.8	1575	175	yes	263	37.5	7	9	284	2414	14	100	20	12	7	1	0	3	3	6	4	2	0	Nil	Negative	0.1	Nil	Nil
24357	1st_Cycle	Uncategorized_Pre	1978-05-15	1977-07-19	34	35	Regular	PCOD	AA	GA	GA	Ins/Nor	GG	120		2013-03-20	13	13.9	0.6	2600	200	yes	525	75	7	13	36	1848	18	88	9	8	0	0	1	3	1	0	4	0	0	Nil	Negative	0.2	Nil	Nil
24357	2nd_Cycle(Group-I)	Uncategorized_Post	1978-05-15	1977-07-19	35	36	Regular	PCOD	AA	GA	GA	Ins/Nor	GG	131		2014-02-22	14	17.6	0.9	2475	225	yes	262	37.5	7	11	23	708	14	63	16	16	0	0	0	3	4	7	3	4	0	Nil	Negative	0.1	Nil	Nil
24515	1st_Cycle	Uncategorized_Pre	1980-06-08	1974-08-16	32	38	Regular	adenomyosis	AA	GA	GA	Normal	GG	36		2013-04-25	13	13	0.6	2400	200	Nil	0	0	0	12	68.7	888	16	67	12	6	0	4	2	1	1	2	2	0	0	Nil	Negative	0.1	Nil	Nil
24515	2nd_Cycle(Group-I)	Uncategorized_Post	1980-06-08	1974-08-16	33	39	Regular	adenomyosis	AA	GA	GA	Normal	GG	44		2013-12-19	13	8.5	0.6	2200	200	yes	260	37.5	7	11	87	1681	12	100	13	9	3	1	0	0	4	4	4	0	0	Nil	Negative	0.1	Nil	Nil
25003	1st_Cycle	Uncategorized_Pre	1985-08-08	1980-01-09	28	34	Irregular	Borderline reserves	GG	GA	GA	Normal	GG	30		2014-04-21	14	34	0.3	3700	300	yes	860	61.42	14	14	28	1212	13	75	9	8	1	0	0	0	1	1	1	0	0	Nil	Negative	0.1	Nil	Nil
25003	2nd_Cycle(Group-I)	Uncategorized_Post	1985-08-08	1980-01-09	28	34	Irregular	Borderline reserves	GG	GA	GA	Normal	GG	33		2014-07-18	14	34.6	0.6	3300	275	yes	596	49.66	12	12	43	919	11	78	17	14	1	2	0	1	4	5	5	0	0	Nil	Negative	0.1	Nil	Nil
18417	2nd_Cycle(Group-I)	Uncategorized_Post	1980-06-27	1971-10-31	32	41	Regular	PCOD	GG	GG	GG	Normal	GG	145		2012-12-27	12	18.7	0.1	2063	187.5	yes	113	37.5	3	11	47	307	16	20	20	0	0	0	0	3	2	5	3	2	0	OHSS	Negative	0.1	Nil	Nil	FET POSITIVE
21800	2nd_Cycle(Group-I)	Uncategorized_Post	1986-01-01	1980-03-12	31	36	Regular	Normal	GA	GA	GA	Normal	GG	124		2017-02-22	17	10.3	1	1800	163.36	yes	600	75	8	11	81	1967	12	94	20	18	1	1	0	2	8	10	2	8	5	OHSS	Negative	0.1	Nil	Nil	FET POSITIVE
21964	1st_Cycle	Uncategorized_Pre	1981-12-07	1981-05-05	29	30	Regular	Tubal factor	GG	GA	GA	Normal	GG	120		2011-11-05	11	14	0.2	3900	300	yes	600	75	8	13	17		10	100	13	7	3	2	1	0	5	5	5	0	0	Nil	Negative	0.1	Nil	Nil
22439	2nd_Cycle(Group-I)	Uncategorized_Post	1980-09-15	1980-09-29	33	33	withdrawl	PCOD	GA	AA	AA	Normal	GG	110		2013-11-06	13	5	0.6	1550	150	yes	259	37.5	7	11	56	1179	14	90	13	11	2	0	0	0	5	5	5	0	0	Nil	Negative	0.1	Nil	Nil
24819	1st_Cycle	Uncategorized_Pre	1978-07-09	1973-01-10	35	40	Regular	Hypothyroid	GG	GG	GG	Normal	GG	72		2013-10-31	13	16.5	0.1	2250	225	yes	300	75	4	10	354	3241	10	100	20	18	1	1	0	4	1	5	4	1	0	OHSS	Negative	0.3	Nil	Nil
24819	2nd_Cycle(Group-I)	Uncategorized_Post	1978-07-09	1973-01-10	35	41	Regular	Hypothyroid	GG	GG	GG	Normal	GG	76		2014-02-24	14	42.1	1.5	2025	225	yes	225	75	3	9	258	2982	20	100	20	12	4	4	0	3	2	5	4	1	0	Nil	Negative	0.1	Nil	Nil
24082	1st_Cycle	Uncategorized_Pre	1985-09-08	1982-02-08	27	31	Regular	PCOD	GA	AA	AA	Normal	GG	48		2013-05-27	13	7.5	0.6	1650	150	yes	375	75	5	11	51.4	1896	14	90	18	17	0	1	0	3	0	3	3	0	0	Nil	Negative	0.1	Nil	Nil
24410	1st_Cycle	Uncategorized_Pre	1981-04-11	1980-03-01	31	32	Regular	endometriosis	GA	GA	GA	Normal	GG	48		2013-01-11	13	22.8	0.1	2000	200	yes	375	75	5	10	207	1807	11	100	10	2	2	6	0	0	3	3	3	0	0	Nil	Negative	0.1	Nil	Nil
24410	2nd_Cycle(Group-I)	Uncategorized_Post	1981-04-11	1980-03-01	32	33	Regular	endometriosis	GA	GA	GA	Normal	GG	58		2013-12-24	13	13.6	0.3	2500	250	yes	300	75	4	10	81	1507	18	100	12	3	1	7	1	1	2	3	3	0	0	Nil	Negative	0.1	Nil	Nil
22697	1st_Cycle	Uncategorized_Pre	1982-07-30	1980-07-13	30	32	Regular	Tubal factor	GA	AA	AA	Normal	GG	96		2013-03-16	13	5	0.6	2250	204	Nil	0	0	0	11	117	3664	16	80	20	10	1	9	0	3	2	5	5	0	0	Nil	Negative	0.1	Nil	Nil
22697	2nd_Cycle(Group-I)	Uncategorized_Post	1982-07-30	1980-07-13	31	33	Regular	Tubal factor	GA	AA	AA	Normal	GG	103		2013-10-14	13	8.9	0.6	1750	175	yes	224	37.5	6	10	165	3735	10	14	13	7	3	3	0	0	1	1	1	0	0	Nil	Negative	0.6	Nil	Nil
18539	1st_Cycle	Uncategorized_Pre	1985-05-16	1983-01-01	27	29	Irregular	Anovulation	GG	GA	GA	Normal	GG	96		2012-08-11	12	6.4	1	1650	150	Nil	0	0	0	11	84	1347	15	90	20	20	0	0	0	0	5	5	5	0	0	Nil	Negative	0.1	Nil	Nil
18539	2nd_Cycle(Group-I)	Uncategorized_Post	1985-05-16	1983-01-01	28	31	Irregular	Anovulation	GG	GA	GA	Normal	GG	120		2014-01-20	14	14.4	0.5	1650	150	yes	375	75	5	11	41	1384	16	85	20	20	0	0	0	0	5	5	3	2	0	OHSS	Negative	0.1	Nil	Nil
25939	1st_Cycle	Uncategorized_Pre	1986-06-03	1981-06-18	27	32	Regular	Borderline reserves	GA	GA	GA	Ins/Nor	GG	60		2013-12-19	13	39.3	0.7	2650	250	yes	675	75	9	11	248	971	8	60	6	5	1	0	0	1	1	2	2	0	0	Nil	Negative	0.9	Nil	Nil
25939	2nd_Cycle(Group-I)	Uncategorized_Post	1986-06-03	1981-06-18	27	32	Regular	Borderline reserves	GA	GA	GA	Ins/Nor	GG	64		2014-03-08	14	61.2	1.2	2750	250	yes	375	75	5	11	99	1680	7	81	17	11	4	2	0	2	2	4	4	0	0	Nil	Negative	0.1	Nil	Nil
23634	1st_Cycle	Uncategorized_Pre	1983-06-10	1976-06-10	29	36	Regular	Normal	GG	AA	AA	Normal	GG	67		2012-09-05	12	6.2	0.5	2625	262.5	yes	300	75	4	10	105	2196	10	50	10	10	0	0	0	0	5	5	5	0	0	Nil	Negative	0.1	Nil	Nil
23634	2nd_Cycle(Group-I)	Uncategorized_Post	1983-06-10	1976-06-10	29	36	Regular	Normal	GG	AA	AA	Normal	GG	79		2013-01-22	13	15.2	0.3	3025	275	yes	450	75	6	11	103	707	10	80	10	8	0	2	0	0	3	3	3	0	0	Nil	Negative	0.5	Nil	Nil
16720	1st_Cycle	Uncategorized_Pre	1986-02-13	1976-06-29	22	32	Regular	adenomyosis	GG	GG	GG	Normal	GG	108		2009-01-24	9	30.6	0.3	1750	175	Nil	0	0	0	10	156	1243	10	100	15	12	2	1	0	4	0	4	4	0	0	Nil	Negative	0.1	Nil	Nil
16720	2nd_Cycle(Group-I)	Uncategorized_Post	1986-02-13	1976-06-29	28	38	Regular	adenomyosis	GG	GG	GG	Normal	GG	168		2014-07-17	14	15.3	0.6	2025	225	yes	450	75	6	9	73	1263	10	100	14	9	0	5	0	2	3	5	4	1	0	Nil	Negative	0.1	Nil	Nil	.
21072	1st_Cycle	Uncategorized_Pre	1977-06-26	1962-05-15	33	48	Regular	Normal	GA	GA	GA	Normal	AA	48		2011-04-23	11	20	0.4	2025	225	Nil	0	0	0	9	173		10	37.5	20	8	4	8	0	0	3	3	3	0	0	Nil	Negative	0.1	Nil	Nil
25224	1st_Cycle	Uncategorized_Pre	1990-07-11	1985-10-21	22	27	Regular	Borderline reserves	GA	AA	AA	Normal	AG	72		2013-07-01	13	5	0.5	3600	300	yes	800	100	8	12	7.7	261	10	100	20	5	5	10	0	0	2	2	2	0	0	OHSS	Negative	0.3	Nil	Nil
20552	1st_Cycle	Uncategorized_Pre	1980-10-02	1976-08-13	30	35	Regular	endometriosis	AA	GG	GG	Normal	AG	60		2011-08-22	11	25	0.5	2888	262.5	yes	450	75	6	11	127	906	10	75	5	4	1	0	0	0	3	3	3	0	0	Nil	Negative	0.1	Nil	Nil
20552	2nd_Cycle(Group-I)	Uncategorized_Post	1980-10-02	1976-08-13	31	35	Regular	endometriosis	AA	GG	GG	Normal	AG	75		2012-05-03	12	13	0.4	2625	262.5	Nil	0	0	0	10	109.3	851	10	75	13	12	1	0	0	0	5	5	5	0	0	Nil	Negative	0.1	Nil	Nil
19469	1st_Cycle	Uncategorized_Pre	1990-09-20	1982-06-15	22	30	Regular	PCOD	GG	GG	GG	Normal	AG	42		2013-05-16	13	17.7	0.6	1125	125	Nil	0	0	0	9	194	1978	16	77	19	13	4	2	0	0	5	5	5	0	0	OHSS	Negative	0.1	Nil	Nil
9693	1st_Cycle	Categorized_pre	1986-01-22	1982-09-11	26	30	Regular	PCOD	AA	AA	AA	Normal	AA	48	28.2	2013-01-02	13	13.9	0.1	2200	200	Yes	450	75	6	11	550	3389	12	95	20	19	1	0	0	2	7	10	2	7	0	OHSS	Negative	28.4	Nil	Nil	Nil
9693	2nd_Cycle(Group-II)	Categorized_Post	1986-01-22	1982-09-11	30	33	Regular	PCOD	AA	AA	AA	Normal	AA	86	28	2016-03-21	16	5	0.8	2400	200	Nil	0	0	0	12	23	713	10	71	15	14	1	0	0	2	2	4	4	0	0	Nil	Negative	0.1	Nil	Nil	Nil
9772	1st_Cycle	Categorized_pre	1973-05-04	1972-12-03	39	39	Regular	Normal	GG	GG	GG	Normal	AG	156	26.2	2012-06-16	12	14.3	0.6	2475	225	Yes	375	75	5	11	33	1126	11	100	6	4	0	1	1	4	0	5	4	0	0	Nil	Negative	0.1	Nil	Nil	Nil
9772	2nd_Cycle(Group-II)	Categorized_Post	1973-05-04	1972-12-03	41	41	Regular	Normal	GG	GG	GG	Normal	AG	178	27.2	2014-04-29	14	28.9	0.6	3300	300	Yes	260	37	7	11	32	916	8	100	9	6	1	2	0	0	3	3	3	0	0	Nil	Negative	0.1	Nil	Nil	Nil
12727	2nd_Cycle(Group-II)	Categorized_Post	1979-07-10	1971-08-08	36	44	Iregular	Age	GA	GA	GA	Heterozygous	GG	209	31.9	2015-08-19	15	21.4	1.1	2700	225	Yes	900	75	12	12	80	1533	12	54	14	13	1	0	0	0	4	4	4	0	0	Nil	Negative	0.1	Nil	Nil	Nil
15082	2nd_Cycle(Group-II)	Categorized_Post	1985-01-01	1971-06-01	30	44	Regular	Tubal Factor	GG	GA	GA	Normal	AG	174	25.6	2015-06-26	15	40.9	1	2400	200	Yes	448	37	12	12	168	1575	14	87	9	8	1	0	0	2	1	3	3	0	0	Nil	Negative	0.1	Nil	Nil	Nil
15708	1st_Cycle	Categorized_pre	1979-05-23	1976-06-15	32	35	Iregular	Endometriosis	GG	AA	AA	Normal	GG	108	24.1	2012-01-04	12	17.8	0.9	2475	225	Yes	375	75	5	11	112	4300	10	50	20	13	6	1	0	0	4	4	4	0	0	OHSS	Negative	0.1	Nil	Nil	Nil
16131	1st_Cycle	Categorized_pre	1984-06-07	1977-04-08	26	34	Regular	Normal	GA	GA	GA	Heterozygous	AG	36	19.6	2011-05-13	11	22.2	0.2	1688	187.5	Nil	0	0	0	9	216	1394	16	100	20	6	3	11	0	2	0	2	2	0	0	OHSS	Negative	0.1	Nil	Nil	Nil
16507	1st_Cycle	Categorized_pre	1983-05-31	1974-07-28	27	36	Regular	Normal	GG	GA	GA	Normal	GG	96	28.2	2011-01-20	11	23.3	0.1	4425	277	Yes	900	75	12	16	21.6	653	11	82	12	11	0	1	0	3	3	6	4	2	0	Nil	Negative	0.1	Nil	Nil	Nil
16507	2nd_Cycle(Group-II)	Categorized_Post	1983-05-31	1974-07-28	35	43	Regular	Normal	GG	GA	GA	Normal	GG	185	29.5	2018-07-10	18	38.7	0.2	3600	30	Yes	900	75	12	12	31	239	8	75	6	4	1	0	1	0	2	2	2	0	0	Nil	Negative	0.1	Nil	Nil	Nil
16524	1st_Cycle	Categorized_pre	1977-06-30	4-30-1969	32	39	Regular	Endometriosis	AA	AA	AA	Normal	GG	144	23.9	2009-08-30	9	20.7	0.6	2300	255.5	Nil	0	0	0	9	219	1565	14	65	20	17	0	3	0	5	3	8	5	3	0	OHSS	Negative	0.45	Nil	Nil	Nil
16989	1st_Cycle	Categorized_pre	1983-01-01	1978-07-01	27	32	Regular	ShortCycle	AA	GG	GG	Normal	GG	60	18.5	2010-10-26	10	25.5	0.4	2437	203	Yes	375	75	5	12	31.8	518	12	75	6	4	2	0	0	1	2	3	3	0	0	Nil	Negative	0.1	Nil	Nil	Nil
17165	1st_Cycle	Categorized_pre	1979-07-04	1971-11-02	35	42	Regular	Border Line Reserve	AA	AA	AA	Normal	AG	180	31.9	2014-07-31	14	5	0.6	3000	250	Yes	297	37.5	8	12	24	847	5	85	9	7	0	1	1	0	3	3	3	0	0	Nil	Negative	0.1	Nil	Nil	Nil
17499	2nd_Cycle(Group-II)	Categorized_Post	1980-12-16	1967-04-30	35	48	Iregular	Normal	AA	AA	AA	Normal	GG	130.2	32	2016-02-10	16	30.3	1	2500	250	Yes	750	75	10	10	232	2153	14	80	13	10	0	2	1	1	5	6	4	1	0	Nil	Negative	0.1	Nil	Nil	Nil
18142	1st_Cycle	Categorized_pre	1983-10-14	1976-09-03	27	34	Iregular	PCOD	GA	GA	GA	Normal	GG	72	30.1	2011-02-14	11	21	0.1	1950	150	Yes	225	75	3	13	41.4	115	15	0	7	0	0	7	0	0	0	0	0	0	0	Nil	Negative	0	Nil	Nil	Nil
18854	1st_Cycle	Categorized_pre	1983-01-03	1979-08-31	30	33	Regular	Normal	GA	AA	AA	Normal	AG	108	22.4	2012-12-29	12	9.7	0.1	2600	216	Yes	600	75	8	12	26	862	14	90	15	13	2	0	0	0	5	5	5	0	0	Nil	Negative	0.1	Nil	Nil	Nil
18854	2nd_Cycle(Group-II)	Categorized_Post	1983-01-03	1979-08-31	32	35	Regular	Normal	GA	AA	AA	Normal	AG	135	25.7	2015-04-02	15	5	0.6	3300	300	Yes	413	37.5	11	11	49	810	6	86	10	7	3	0	0	1	2	3	3	0	0	Nil	Negative	0.1	Nil	Nil	Nil
18993	1st_Cycle	Categorized_pre	1983-12-23	1977-07-08	30	36	Regular	Anovulation	GG	AA	AA	Normal	GG	96	23.6	2014-04-29	14	12.8	0.6	2475	225	Yes	675	67.36	11	11	57	969	10	100	5	4	1	0	0	0	2	2	2	0	0	Nil	Negative	0.1	Nil	Nil	Nil
18993	2nd_Cycle(Group-II)	Categorized_Post	1983-12-23	1977-07-08	30	36	Regular	Anovulation	GG	AA	AA	Normal	GG	97	23.6	2014-06-07	14	5	1	2475	225	Yes	525	75	7	11	40	820	8	100	2	2	0	0	0	2	2	2	2	0	0	Nil	Negative	39.2	Nil	Nil	1
19005	1st_Cycle	Categorized_pre	1981-04-21	1976-08-28	29	33	Regular	Normal	GG	GA	GA	Heterozygous	GG	42	29.4	2010-07-22	10	57.5	2.3	2125	212.5	Nil	0	0	0	10	107	1417	18	73	12	11	0	1	0	0	5	5	5	0	0	Nil	Negative	5	Nil	Nil	Nil
19110	1st_Cycle	Categorized_pre	1987-07-30	1975-04-13	25	37	Regular	Normal	AA	AA	AA	Normal	GG	48	24.8	2012-09-14	12	17.5	0.2	1850	168	Nil	0	0	0	11	48	996	12	100	20	15	2	3	0	0	2	2	2	0	0	OHSS	Negative	0.1	Nil	Nil	Nil
19266	1st_Cycle	Categorized_pre	1980-05-30	1974-09-22	31	36	Regular	Anovulation	AA	GA	GA	Heterozygous	AG	96	32.2	2011-08-03	11	19.3	0.9	2250	225	Nil	0	0	0	10	132	1220	12	100	20	19	1	0	0	3	7	11	4	7	0	OHSS	Negative	6.4	Nil	Nil	Nil
19266	2nd_Cycle(Group-II)	Categorized_Post	1980-05-30	1974-09-22	34	40	Regular	Anovulation	AA	GA	GA	Heterozygous	AG	137	32	2015-01-10	15	5	2.1	2200	200	Nil	413	37.5	11	11	101	897	15	92	15	13	0	2	0	0	3	3	3	0	0	Nil	Negative	0.1	Nil	Nil	Nil
19922	1st_Cycle	Categorized_pre	1978-06-12	1973-09-16	32	37	Regular	Endometriosis	GG	GG	GG	Normal	AA	96	27.8	2011-05-31	11	21.5	0.8	2475	225	Yes	525	75	7	11	65	1772	11	84	20	18	0	2	0	5	4	9	5	4	0	OHSS	Negative	0.1	Nil	Nil	Nil
19922	2nd_Cycle(Group-II)	Categorized_Post	1978-06-12	1973-09-16	33	38	Regular	Endometriosis	GG	GG	GG	Normal	AA	107	27.6	2012-05-09	12	18.9	0.7	2025	225	Nil	0	0	0	9	103	1690	18	78	12	9	0	2	1	5	0	5	5	0	0	Nil	Negative	0.1	Nil	Nil	Nil
19925	1st_Cycle	Categorized_pre	1990-04-11	1978-01-24	23	35	Iregular	Anovulation	GG	AA	AA	Normal	GG	72	29.7	2013-07-03	13	20.1	0.5	3575	275	Yes	600	75	8	13	48	2215	7	60	8	5	2	1	0	0	2	2	2	0	0	Nil	Negative	0.1	Nil	Nil	Nil
19925	2nd_Cycle(Group-II)	Categorized_Post	1990-04-11	1978-01-24	23	35	Iregular	Anovulation	GG	AA	AA	Normal	GG	74	31.2	2013-09-24	13	25.3	1	3600	300	Yes	900	75	12	12	213	2124	14	100	14	10	3	1	0	0	4	4	4	0	0	Nil	Negative	0.1	Nil	Nil	Nil
20061	2nd_Cycle(Group-II)	Categorized_Post	1985-02-22	1980-10-18	30	34	Iregular	Anovulation	AA	AA	AA	Normal	AG	92	35.7	2015-03-24	15	19.5	0.8	1575	175	Yes	338	37.5	9	9	156	1335	12	100	20	18	1	1	0	3	9	12	3	9	0	Nil	Negative	0.1	Nil	Nil	Nil
20609	1st_Cycle	Categorized_pre	1980-01-01	1971-01-01	30	39	Regular	Tubal Factor	GG	GG	GG	Normal	GG	156	19.6	2010-10-27	10	22.4	0.1	2063	187.5	Yes	225	75	3	11	69	502	10	100	12	11	1	0	0	4	2	9	4	2	0	Nil	Negative	15.5	Nil	Nil	Nil
20828	1st_Cycle	Categorized_pre	1990-01-01	1978-01-01	22	34	Regular	PCOD	GG	GA	GA	Normal	GG	48	25.8	2012-02-09	12	5	0.5	2063	187.5	Nil	0	0	0	11	50	875	14	84	20	18	0	2	0	0	6	9	4	2	0	OHSS	Negative	0.1	Nil	Nil	Nil
20828	2nd_Cycle(Group-II)	Categorized_Post	1990-01-01	1978-01-01	28	40	Regular	PCOD	GG	GA	GA	Normal	GG	123	29.2	2018-06-08	18	22.6	0.6	1700	142	Yes	900	75	12	12	80	1582	16	100	13	9	2	1	1	0	5	6	2	3	0	Nil	Negative	0.1	Nil	Nil	Nil
21376	1st_Cycle	Categorized_pre	1980-07-09	1977-08-10	30	33	Iregular	PCOD	AA	GA	GA	Heterozygous	AG	120	23.6	2011-03-21	11	25		2000	200	Nil	0	0	0	10	713	905	18	100	20	17	2	1	0	5	5	10	5	5	5	OHSS	Negative	0.1	Nil	Nil	Nil
21384	1st_Cycle	Categorized_pre	1981-12-06	1973-07-23	29	38	Iregular	PCOD	AA	GA	GA	Normal	AG	72	27.6	2011-11-02	11	25	0.2	2250	225	Nil	0	0	0	10	134	647	16	19	15	11	1	3	0	0	1	1	1	0	0	Nil	Negative	0.1	Nil	Nil	Nil
21680	1st_Cycle	Categorized_pre	1976-03-23	1973-06-30	38	41	Regular	Border Line Reserve	GG	AA	AA	Normal	GG	84	22.3	2014-07-10	14	5.1	0.5	2000	200	Yes	375	37.5	10	10	97	1029	10	87	10	8	1	1	0	3	2	5	5	0	0	Nil	Negative	0.8	Nil	Nil	Nil
21800	2nd_Cycle(Group-II)	Categorized_Post	1986-01-01	1980-03-12	31	36	Regular	Normal	GA	GA	GA	Normal	GG	124	28.7	2017-02-22	17	10.3	1	1800	163.63	Yes	600	75	8	11	81	1967	12	94	20	18	1	1	0	2	8	14	2	8	5	OHSS	Negative	0.1	Nil	Nil	Nil
21804	1st_Cycle	Categorized_pre	1983-09-28	1980-06-14	28	31	Regular	Normal	GA	GA	AA	Normal	GG	54	28.8	2012-03-21	12	38	0.3	2250	225	Nil	0	0	0	10	130	1197	12	100	11	4	4	3	0	3	1	4	4	0	0	Nil	Negative	0.5	Nil	Nil	Nil
21804	2nd_Cycle(Group-II)	Categorized_Post	1983-09-28	1980-06-14	34	38	Regular	Normal	GA	GA	AA	Normal	GG	131	29.2	2018-08-21	18	33	0.3	3000	300	Yes	750	75	10	10	537	3000	14	86	10	7	1	2	0	0	3	3	3	0	0	Nil	Negative	0.1	Nil	Nil	Nil
21805	1st_Cycle	Categorized_pre	1986-08-21	1971-08-11	25	40	Regular	Anovulation	AA	GA	GA	Normal	GG	24	26.7	2012-03-06	12	18	1.1	2475	225	Yes	375	75	5	11	71	1634	9	88	9	8	0	1	0	0	4	4	0	0	0	Nil	Negative	2.9	Nil	Nil	Nil
21805	2nd_Cycle(Group-II)	Categorized_Post	1986-08-21	1971-08-11	29	44	Regular	Anovulation	AA	GA	GA	Normal	GG	67	27.6	2015-10-27	15	5	1.2	2200	200	Yes	825	75	11	11	50	1506	10	80	9	5	2	1	1	0	2	2	2	0	0	Nil	Negative	0.4	Nil	Nil	Nil
21872	1st_Cycle	Categorized_pre	1979-11-29	1975-07-13	31	36	Regular	Normal	GA	AA	AA	Normal	GG	108	29.5	2011-10-08	11	25	0.3	2700	225	Nil	0	0	0	12	65	674	11	70	20	17	1	2	0	5	4	9	5	4	0	OHSS	Negative	0.1	Nil	Nil	Nil
21872	2nd_Cycle(Group-II)	Categorized_Post	1979-11-29	1975-07-13	36	40	Regular	Normal	GA	AA	AA	Normal	GG	158	29.7	2015-12-24	15	5	0.7	2250	225	Yes	750	75	10	10	101	1459	13	40	16	10	6	1	0	2	1	3	3	0	0	Nil	Negative	0.1	Nil	Nil	Nil
22082	1st_Cycle	Categorized_pre	1978-02-05	1976-12-23	34	35	Regular	Hypothyroid	GA	GA	GA	Normal	GG	72	31.6	2012-01-30	12	16	0.7	2475	225	Nil	0	0	0	11	59	1038	12	87	16	8	2	4	2	0	4	4	4	0	0	Nil	Negative	0.1	Nil	Nil	Nil
22101	1st_Cycle	Categorized_pre	1987-10-25	1980-08-20	26	33	Regular	Normal	AA	AA	AA	Normal	GG	60	29.1	2014-06-21	14	20.7	0.4	2250	225	Yes	525	66	8	10	193	1320	11	88	13	6	3	4	0	0	3	3	3	0	0	Nil	Negative	0.3	Nil	Nil	Nil
22220	1st_Cycle	Categorized_pre	1984-08-22	1978-06-06	27	33	Iregular	PCOD	GA	GA	GA	Normal	GG	48	27.6	2011-11-08	11	9.9	0.8	1750	194	Nil	0	0	0	9	152	1631	12	100	20	16	1	3	0	13	0	15	4	9	0	OHSS	Negative	0.1	Nil	Nil	Nil
22462	1st_Cycle	Categorized_pre	1986-08-26	1978-07-17	28	36	Regular	PCOD	AA	GA	GA	Normal	AG	72	26.1	2014-10-30	14	22.2	0.8	2025	225	Yes	338	37.5	9	9	396	2069	20	100	20	17	0	1	0	3	7	10	5	5	0	OHSS	Negative	0.1	Nil	Nil	Nil
22462	2nd_Cycle(Group-II)	Categorized_Post	1986-08-26	1978-07-17	29	37	Regular	PCOD	AA	GA	GA	Normal	AG	82	25.8	2015-09-14	15	25.7	1.1	1300	162.5	Yes	300	37.5	8	8	475	2192	20	50	20	10	1	9	0	0	2	2	2	0	0	OHSS	Negative	0.1	Nil	Nil	Nil
22478	1st_Cycle	Categorized_pre	1983-11-12	1978-04-07	30	36	Regular	Normal	GG	GA	GA	Normal	AG	60	26.7	2014-09-02	14	40.08	0.7	2275	207	Yes	263	37.5	7	11	29	1381	12	88	17	17	0	0	0	2	2	4	4	0	0	Nil	Negative	31.1	Nil	Nil	Nil
22638	1st_Cycle	Categorized_pre	1979-08-15	1974-03-13	32	38	Regular	Normal	GG	GA	GA	Normal	AG	96	21.1	2012-03-14	12	27	0.7	1838	183.8	Nil	0	0	0	10	101	1083	16	50	20	17	1	2	0	0	3	3	3	0	0	OHSS	Negative	4.8	Nil	Nil	Nil
22775	1st_Cycle	Categorized_pre	1983-05-24	1971-06-24	29	41	Regular	Endometriosis	GA	AA	AA	Heterozygous	AG	72	22.8	2012-07-09	12	8.7	0.3	2513	251.3	Yes	450	75	6	69	69	1376	12	72	14	7	6	1	0	0	2	2	2	0	0	Nil	Negative	0.1	Nil	Nil	Nil
22821	1st_Cycle	Categorized_pre	1977-12-06	1975-03-12	34	37	Regular	Normal	GA	GA	GA	Normal	GG	120	28.4	2012-08-03	12	13.9	0.1	3900	300	Yes	675	75	9	13	18	576	10	50	8	6	1	1	0	0	3	3	3	0	0	Nil	Negative	0.8	Nil	Nil	Nil
22821	2nd_Cycle(Group-II)	Categorized_Post	1977-12-06	1975-03-12	34	37	Regular	Normal	GA	GA	GA	Normal	GG	121	27	2012-09-06	12	14.4	0.1	3900	300	Yes	975	75	13	13	34	879	10	50	5	4	0	0	1	0	2	2	2	0	0	Nil	Negative	0.1	Nil	Nil	Nil
22847	1st_Cycle	Categorized_pre	1980-04-07	1978-10-11	32	34	Regular	Hypothyroid	GA	GA	GA	Normal	GG	43.2	21.2	2013-02-15	13	8.1	0.2	2275	175	Yes	525	75	7	13	50	2899	12	88	17	16	0	1	0	0	4	4	4	0	0	Nil	Negative	0.1	Nil	Nil	Nil
22963	1st_Cycle	Categorized_pre	1983-07-31	1981-05-31	30	32	Regular	Tubal Factor	GA	GG	GG	Normal	GG	60	22.6	2013-09-11	13	8.8	0.6	2700	225	Yes	600	75	8	12	40	2243	12	46	13	11	0	2	0	0	5	5	5	0	0	Nil	Negative	0.3	Nil	Nil	Nil
22963	2nd_Cycle(Group-II)	Categorized_Post	1983-07-31	1981-05-31	31	33	Regular	Tubal Factor	GA	GG	GG	Normal	GG	74	21.2	2014-12-02	14	5	0.7	3900	300	Yes	975	75	13	13	5	1038	11	100	9	4	2	2	1	1	2	3	3	0	0	Nil	Negative	0.1	Nil	Nil	Nil
23062	1st_Cycle	Categorized_pre	1981-11-07	1981-09-12	30	30	Iregular	Hypothyroid	GA	GG	GG	Normal	GG	84	25.8	2012-04-23	12	16.7	0.7	2025	225	Nil	0	0	0	9	210	1914	12	77	19	16	3	0	0	0	4	4	4	0	0	Nil	Negative	6.6	Nil	Nil	Nil
23062	2nd_Cycle(Group-II)	Categorized_Post	1981-11-07	1981-09-12	30	31	Iregular	Hypothyroid	GA	GG	GG	Normal	GG	89	28.3	2012-10-03	12	46.9	0.3	2400	267	Yes	525	75	7	9	451	4300	12	75	19	8	1	10	0	1	1	2	0	2	1	Nil	Negative	0.1	Nil	Nil	Nil
23126	1st_Cycle	Categorized_pre	1978-05-06	1967-03-14	34	46	Regular	Tubal Factor	GG	GA	GA	Normal	AG	72	21.6	2013-04-03	13	7.7	0.4	2200	200	Yes	375	75	5	11	82.5	2294	10	100	15	10	3	2	0	0	8	8	5	3	0	Nil	Negative	0.2	Nil	Nil	Nil
23316	1st_Cycle	Categorized_pre	1979-08-30	1977-08-30	34	36	Regular	Border Line Reserve	GG	GG	GG	Normal	GG	84	22	2014-06-06	14	22	0.5	2475	225	Yes	525	75	7	11	91	2127	8	58	8	7	1	0	0	1	2	3	3	0	0	Nil	Negative	0.2	Nil	Nil	Nil
23316	2nd_Cycle(Group-II)	Categorized_Post	1979-08-30	1977-08-30	35	37	Regular	Border Line Reserve	GG	GG	GG	Normal	GG	89	23	2014-11-27	14	26.6	0.7	2500	250	Yes	750	75	10	10	162	655	12	75	6	4	1	1	0	1	1	2	2	0	0	Nil	Negative	0.2	Nil	Nil	Nil
23385	1st_Cycle	Categorized_pre	1987-12-23	1982-06-01	26	31	Regular	Normal	GG	GA	GA	Heterozygous	AG	84	24.2	2014-05-20	14	14.5	1.2	2000	200	Yes	150	37.5	4	10	76	1041	11	95	20	18	0	2	0	4	3	7	4	3	0	OHSS	Negative	0.1	Nil	Nil	Nil
23503	1st_Cycle	Categorized_pre	1970-12-04	1967-01-01	41	45	Regular	Normal	AA	GA	GA	Normal	GG	48	25.5	2012-08-17	12	12	0.2	2700	225	Yes	900	75	12	12	69.8	1131	8	100	7	4	2	1	0	3	1	4	4	0	0	Nil	Negative	0.1	Nil	Nil	Nil
23503	2nd_Cycle(Group-II)	Categorized_Post	1970-12-04	1967-01-01	41	45	Regular	Normal	AA	GA	GA	Normal	GG	49	25.7	2012-09-28	12	17.8	0.1	2475	225	Yes	825	75	11	11	165	1608	10	70	15	10	3	1	1	3	2	5	5	0	0	Nil	Negative	0.1	Nil	Nil	Nil
23854	1st_Cycle	Categorized_pre	1993-10-10	1982-01-01	19	31	Regular	Anovulation	GG	GA	GA	Normal	AG	31.2	22	2013-08-27	13	20.2	1.4	1650	150	Yes	300	75	4	11	69	2255	14	25	9	9	0	0	0	0	2	2	2	0	0	Nil	Negative	0.5	Nil	Nil	Nil
23956	2nd_Cycle(Group-II)	Categorized_Post	1981-06-05	1978-12-09	34	37	Regular	Antral wall Min Adenomy	AA	AA	AA	Normal	AG	75	24.9	2016-04-02	16	5	1	2475	225	Yes	413	37.5	11	11	64	1356	10	84	20	19	1	0	0	4	3	7	4	3	3	OHSS	Negative	0.1	Nil	Nil	2
23964	1st_Cycle	Categorized_pre	1982-06-01	1972-10-18	30	39	Regular	PCOD	GG	AA	AA	Normal	AA	96	30.4	2012-09-05	12	8.2	0.4	1800	200	Nil	0	0	0	9	173		10	100	20	20	18	2	0	13	0	16	5	8	4	OHSS	Negative	0.1	Nil	Nil	Nil
24023	1st_Cycle	Categorized_pre	1985-07-20	1977-05-31	27	35	Iregular	Anovulation	GA	GA	GA	Normal	GG	60	21.3	2012-11-14	12	25.8	0.3	1925	175	Nil	0	0	0	11	71	828	12	80	19	15	3	1	0	0	5	5	5	0	0	Nil	Negative	0.1	Nil	Nil	Nil
24023	2nd_Cycle(Group-II)	Categorized_Post	1985-07-20	1977-05-31	31	39	Iregular	Anovulation	GA	GA	GA	Normal	GG	108	22	2016-11-24	16	25.6	0.9	2000	200	Yes	750	75	10	10	82.2	1053	12	89	11	9	1	1	0	1	4	5	4	1	0	Nil	Negative	0.1	Nil	Nil	Nil
24255	1st_Cycle	Categorized_pre	1986-04-16	1984-11-25	27	28	Regular	Endometriosis	GG	GG	GG	Normal	AG	36	23.4	2013-10-01	13	15.9	0.4	2700	225	Yes	450	75	6	12	36	1565	10	100	14	9	5	0	0	5	0	5	3	2	0	Nil	Negative	38.4	Nil	Nil	Nil
24255	2nd_Cycle(Group-II)	Categorized_Post	1986-04-16	1984-11-25	29	30	Regular	Endometriosis	GG	GG	GG	Normal	AG	61	24.2	2015-11-17	15	9.6	1	2250	200	Yes	375	37.5	10	10	169	1241	14	100	17	12	2	3	0	2	2	4	4	0	0	Nil	Negative	0.1	Nil	Nil	Nil
24519	1st_Cycle	Categorized_pre	1983-10-28	1979-11-01	29	33	Regular	Tubal Factor	GA	GA	GA	Normal	GG	132	22.3	2013-06-05	13	5.9	0.4	2400	200	Yes	600	75	8	12	21.7	1045	9	100	7	7	0	0	0	3	2	5	5	0	0	Nil	Negative	0.1	Nil	Nil	Nil
24519	2nd_Cycle(Group-II)	Categorized_Post	1983-10-28	1979-11-01	29	33	Regular	Tubal Factor	GA	GA	GA	Normal	GG	134	21.8	2013-08-24	13	25	0.9	2700	225	Yes	600	75	8	12	18	1031	12	100	5	5	0	0	0	0	4	4	4	0	0	Nil	Negative	0.1	Nil	Nil	Nil
24533	1st_Cycle	Categorized_pre	1982-08-20	1978-03-09	30	34	Regular	Tubal Factor	GG	GA	GA	Heterozygous	GG	48	21.7	2013-01-25	13	25.5	0.5	2000	200	Yes	150	75	2	10	82	939	12	100	14	13	0	1	0	0	9	9	4	5	0	Nil	Negative	0.1	Nil	Nil	Nil
24533	2nd_Cycle(Group-II)	Categorized_Post	1982-08-20	1978-03-09	32	36	Regular	Tubal Factor	GG	GA	GA	Heterozygous	GG	72	22.9	2015-01-29	15	5	0.9	2000	200	Yes	750	75	10	10	187	3087	10	88	14	9	0	5	0	1	4	5	5	0	0	Nil	Negative	14.2	Nil	Nil	Nil
24569	2nd_Cycle(Group-II)	Categorized_Post	1980-11-06	1976-06-05	34	39	Iregular	Border Line Reserve	GG	AA	AA	Heterozygous	AG	107	23.6	2015-08-21	15	22.1	1.2	3000	300	Yes	374	37.4	10	10	121	905	10	92	17	13	1	3	0	3	2	4	4	0	0	Nil	Negative	0.1	Nil	Nil	Nil
24700	1st_Cycle	Categorized_pre	1980-11-12	1978-02-01	32	35	Regular	Normal	GA	GA	GA	Heterozygous	AG	72	22.7	2013-06-17	13	5	0.5	2025	184	Yes	525	75	7	11	223	1789	14	38	20	16	2	2	0	0	3	3	3	0	0	OHSS	Negative	0.1	Nil	Nil	Nil
24700	2nd_Cycle(Group-II)	Categorized_Post	1980-11-12	1978-02-01	35	37	Regular	Normal	GA	GA	GA	Heterozygous	AG	102	23.5	2016-01-05	16	5	0.6	1650	150	Yes	413	37.5	11	11	57	703	16	100	17	13	1	2	1	0	3	3	3	0	0	Nil	Negative	3.9	Nil	Nil	Nil
24735	1st_Cycle	Categorized_pre	1972-06-04	1973-05-21	40	39	Regular	Age	GG	GA	GA	Heterozygous	GG	18	33.5	2013-03-20	13	15	0.5	2700	225	Yes	450	75	6	12	108	1815	10	86	16	14	1	1	0	0	4	4	4	0	0	Nil	Negative	0.1	Nil	Nil	Nil
24735	2nd_Cycle(Group-II)	Categorized_Post	1972-06-04	1973-05-21	41	40	Regular	Age	GG	GA	GA	Heterozygous	GG	26	33.6	2013-12-19	13	5	0.5	2700	225	Yes	525	75	7	12	54.5	1281	12	72	9	7	1	1	0	0	5	5	5	0	0	Nil	Negative	30.9	Nil	Nil	Nil
24900	1st_Cycle	Categorized_pre	1988-04-09	1979-08-10	25	33	Regular	Defected Cavity	GG	GG	GG	Normal	GG	36	19.8	2013-07-05	13	5	0.6	2750	250	Yes	600	75	8	11	30	1297	8	45	12	11	0	1	0	0	4	4	4	0	0	Nil	Negative	0.7	Nil	Nil	Nil
24910	1st_Cycle	Categorized_pre	1984-04-02	1978-10-09	29	35	Iregular	Normal	AA	GA	GA	Normal	AA	60	24.5	2014-02-28	14	23.2	1.5	2475	225	Yes	450	75	6	11	77	2523	15	90	19	14	4	0	1	2	4	6	4	2	0	Nil	Negative	0.2	Nil	Nil	Nil
24919	1st_Cycle	Categorized_pre	1979-03-11	1978-01-11	34	35	Regular	Tubal Factor	GA	GA	GA	Normal	GG	84	25.7	2013-08-31	13	5	0.3	3600	300	Yes	900	75	13	13	611	725	8	100	6	5	0	1	0	1	4	5	5	0	0	Nil	Negative	0.4	Nil	Nil	Nil
24919	2nd_Cycle(Group-II)	Categorized_Post	1979-03-11	1978-01-11	35	36	Regular	Tubal Factor	GA	GA	GA	Normal	GG	90	25.5	2014-03-14	14	28.2	0.4	4200	300	Yes	900	64	14	14	19	217	9	50	5	2	0	3	0	0	1	1	1	0	0	Nil	Negative	0.3	Nil	Nil	Nil
24944	1st_Cycle	Categorized_pre	1981-01-01	1971-01-01	32	42	Regular	Normal	GG	GA	GA	Normal	AG	180	24.9	2013-10-12	13	5	1.5	2000	200	Yes	375	75	5	10	80	1874	10	22	12	9	3	0	0	0	2	2	2	0	0	Nil	Negative	1.2	Nil	Nil	Nil
24944	2nd_Cycle(Group-II)	Categorized_Post	1981-01-01	1971-01-01	35	45	Regular	Normal	GG	GA	GA	Normal	AG	208	25.3	2016-03-09	16	5	1.8	2400	200	Yes	450	37.5	12	12	69	942	10	100	12	9	1	0	2	2	3	5	5	0	0	Nil	Negative	0.7	Nil	Nil	Nil
24961	1st_Cycle	Categorized_pre	1978-11-23	1976-01-15	35	38	Regular	Endometriosis	GA	GG	GG	Normal	AA	67.2	22.5	2014-01-30	14	5.2	0.5	2475	225	Yes	188	37.5	5	11	80	1979	12	100	19	13	2	4	0	5	0	6	4	1	0	Nil	Negative	0.7	Nil	Nil	Nil
24961	2nd_Cycle(Group-II)	Categorized_Post	1978-11-23	1976-01-15	36	39	Regular	Endometriosis	GA	GG	GG	Normal	AA	78.2	22.2	2015-01-21	15	15.8	0.9	2200	200	Nil	0	0	0	11	156	1288	12	92	16	13	2	1	0	2	3	5	5	0	0	Nil	Negative	0.1	Nil	Nil	Nil
25024	1st_Cycle	Categorized_pre	1989-07-24	1974-05-31	23	38	Regular	PCOD	GA	GG	GG	Normal	GG	60	27.4	2013-04-01	13	6.4	0.6	1800	200	Nil	0	0	0	9	116	1324	20	88	13	7	4	2	0	0	4	4	4	0	0	Nil	Negative	0.2	Nil	Nil	Nil
25060	1st_Cycle	Categorized_pre	1986-08-21	1979-11-16	28	34	Regular	PCOD	GG	GA	GA	Normal	GG	96	22.4	2014-08-18	14	13.8	0.4	2000	200	Yes	225	37.5	6	10	166	4300	27	100	20	17	3	0	0	2	3	5	5	0	0	OHSS	Negative	0.5	Nil	Nil	Nil
25060	2nd_Cycle(Group-II)	Categorized_Post	1986-08-21	1979-11-16	28	35	Regular	PCOD	GG	GA	GA	Normal	GG	98	21.8	2014-11-08	14	0.5	0.9	1575	175	Yes	675	75	9	9	434	3431	14	65	20	20	0	0	0	1	7	8	5	3	0	OHSS	Negative	5.2	Nil	Nil	Nil
25078	1st_Cycle	Categorized_pre	1989-06-21	1983-09-27	24	30	Regular	PCOD	GG	AA	AA	Heterozygous	AG	36	27.1	2014-05-21	14	5	1.1	2000	200	Yes	150	37.5	4	10	89	722	14	100	17	13	1	3	0	3	0	3	3	0	0	Nil	Negative	0.1	Nil	Nil	Nil
25104	1st_Cycle	Categorized_pre	1983-06-17	1978-08-24	31	35	Regular	Normal	GG	GA	GA	Normal	AA	60	18.1	2014-08-11	14	16.1	0.4	2100	175	Nil	0	0	0	12	42	742	12	100	4	2	0	1	1	0	2	2	2	0	0	Nil	Negative	0.1	Nil	Nil	Nil
25104	2nd_Cycle(Group-II)	Categorized_Post	1983-06-17	1978-08-24	31	36	Regular	Normal	GG	GA	GA	Normal	AA	61	18.1	2014-09-18	14			1800	225	Nil	0	0	0	8	365	1549	8	80	7	5	0	2	1	0	3	3	3	0	0	Nil	Negative	0.1	Nil	Nil	Nil
25170	1st_Cycle	Categorized_pre	1978-03-14	1965-01-21	36	49	Regular	Endometriosis	AA	GA	GA	Normal	GG	96	24.6	2014-07-01	14	25	0.7	2475	225	Yes	673	61	11	11	60	95	6	66	6	6	0	0	0	2	1	3	3	0	0	Nil	Negative	0.5	Nil	Nil	Nil
25170	2nd_Cycle(Group-II)	Categorized_Post	1978-03-14	1965-01-21	36	49	Regular	Endometriosis	AA	GA	GA	Normal	GG	99	25	2014-10-18	14	40.7	1.2	2475	225	Yes	825	75	11	11	121	940	8	60	5	5	0	0	0	0	3	3	3	0	0	Nil	Negative	0.2	Nil	Nil	Nil
25264	2nd_Cycle(Group-II)	Categorized_Post	1982-08-28	1973-12-26	35	44	Regular	Endometriosis	GG	AA	AA	Normal	AG	154	28.9	2018-07-07	18	22.8	0.2	3900	300	Yes	488	37.5	13	13	29	671	12	83	15	12	3	0	0	0	3	3	3	0	0	Nil	Negative	0.1	Nil	Nil	Nil
25341	1st_Cycle	Categorized_pre	1984-03-21	1979-05-03	30	35	Regular	Endometriosis	GA	GA	GA	Normal	AG	72	31	2014-06-09	14	65.6	0.8	1800	200	Nil	0	0	0	9	424	2061	12	70	13	10	2	1	0	2	3	5	5	0	0	Nil	Negative	0	Nil	Nil	Nil
25341	2nd_Cycle(Group-II)	Categorized_Post	1984-03-21	1979-05-03	30	35	Regular	Endometriosis	GA	GA	GA	Normal	AG	77	31.3	2014-11-28	14	58.6	0.8	1925	175	Yes	413	37.5	11	11	216	2116	13	100	12	11	1	0	0	0	7	7	5	2	0	Nil	Negative	3.7	Nil	Nil	Nil
25402	1st_Cycle	Categorized_pre	1988-04-15	1986-05-02	26	28	Regular	Normal	GA	GA	GA	Normal	AA	31.2	26.6	2014-10-27	14	5	0.7	2600	200	Yes	338	37.5	9	13	19	912	10	100	10	6	2	2	0	2	2	4	4	0	0	Nil	Negative	1.38	Nil	Nil	Nil
25402	2nd_Cycle(Group-II)	Categorized_Post	1988-04-15	1986-05-02	27	29	Regular	Normal	GA	GA	GA	Normal	AA	44.2	0.6	2015-12-26	14	5	0.6	3000	250	Nil	0	0	0	12	44	941	12	88	10	9	0	1	0	3	0	3	3	0	0	Nil	Negative	0.3	Nil	Nil	Nil
25454	1st_Cycle	Categorized_pre	1984-08-22	1979-05-10	29	35	Regular	PCOD	GG	GA	GA	Normal	AA	60	24.5	2014-05-19	14	5	1.3	1750	175	Nil	0	0	0	10	78	1431	14	50	19	12	1	6	0	3	0	3	3	0	0	OHSS	Negative	0.1	Nil	Nil	Nil
25454	2nd_Cycle(Group-II)	Categorized_Post	1984-08-22	1979-05-10	29	35	Regular	PCOD	GG	GA	GA	Normal	AA	62	25.2	2014-07-31	14	6.7	1.7	1600	160	Nil	0	0	0	10	306	2211	22	71	20	14	0	6	0	1	5	6	4	2	0	OHSS	Negative	23.5	Nil	Nil	Nil
25535	1st_Cycle	Categorized_pre	1988-08-18	1977-07-02	25	36	Regular	Anovulation	GG	AA	AA	Heterozygous	AG	72	31.2	2013-08-17	13	5	0.5	1750	175	Yes	75	75	1	10	58	938	13	82	13	11	1	1	0	4	3	7	4	3	0	Nil	Negative	0.1	Nil	Nil	Nil
25578	2nd_Cycle(Group-II)	Categorized_Post	1990-12-31	1987-04-28	25	29	Iregular	PCOD	GG	GA	GA	Normal	GG	73	25.4	2016-09-09	16	26.6	2.9	1250	125	Yes	750	75	10	10	178	3000	20	100	20	20	0	0	0	2	6	8	2	6	0	OHSS	Negative	0.1	Nil	Nil	Nil
25665	1st_Cycle	Categorized_pre	1983-11-03	1982-10-02	31	32	Regular	Border Line Reserve	GA	GA	GA	Normal	AG	55.2	19.3	2014-11-18	14	5	0.9	3200	300	Yes	674	67.4	10	12	17	325	10	91	17	12	1	3	0	2	3	5	5	0	0	Nil	Negative	0.1	Nil	Nil	Nil
25665	2nd_Cycle(Group-II)	Categorized_Post	1983-11-03	1982-10-02	31	32	Regular	Border Line Reserve	GA	GA	GA	Normal	AG	57.2	19.3	2015-02-11	15	6.8	0.9	3300	275	Yes	450	37.5	12	12	72	699	8	100	10	8	1	0	1	3	3	6	5	1	0	Nil	Negative	0.1	Nil	Nil	Nil
25693	1st_Cycle	Categorized_pre	1981-08-09	1976-01-14	32	38	Regular	Adenomyosis	GG	AA	AA	Normal	AA	96	24	2014-02-17	14	14.6	0.3	2200	200	Yes	375	75	5	11	99	2919	12	80	15	12	1	2	0	2	4	7	4	2	0	Nil	Negative	0.1	Nil	Nil	Nil
25756	2nd_Cycle(Group-II)	Categorized_Post	1982-07-14	1977-07-11	34	39	Iregular	Normal	AA	AA	AA	Heterozygous	GG	96	24.8	2017-02-01	17	5	0.5	3600	300	Yes	900	75	12	12	109	0.3	10	100	20	10	3	4	3	1	5	6	3	3	0	OHSS	Negative	0.1	Nil	Nil	Nil
25777	1st_Cycle	Categorized_pre	1985-06-20	1977-03-18	28	37	Regular	Anovulation	AA	AA	AA	Normal	AG	60	28	2014-03-14	14	23.2	1	2400	200	Yes	263	37.5	7	12	57	1270	13	100	13	10	2	1	0	3	2	5	5	0	0	Nil	Negative	1.1	Nil	Nil	Nil
25777	2nd_Cycle(Group-II)	Categorized_Post	1985-06-20	1977-03-18	29	37	Regular	Anovulation	AA	AA	AA	Normal	AG	64	28	2014-07-17	14	19.5	0.9	2200	200	Yes	259	37	7	11	117	1445	10	100	10	7	3	0	0	0	4	4	4	0	0	Nil	Negative	1.7	Nil	Nil	Nil
25804	1st_Cycle	Categorized_pre	1989-05-05	1978-07-04	24	35	Regular	Low Ovarian Reserves	GG	GA	GA	Heterozygous	GG	84	25.3	2013-12-17	13	15.4	0.4	3300	300	Yes	561	51	11	11	76	1070	7	42	12	5	3	4	0	0	2	2	2	0	0	Nil	Negative	0.2	Nil	Nil	Nil
25934	1st_Cycle	Categorized_pre	1988-04-02	1981-05-29	25	32	Regular	Bilateral PCO	GG	AA	AA	Normal	GG	72	27.8	2014-03-24	14	17.1	1.1	1575	175	Yes	113	37.5	3	9	129	1584	20	75	16	12	2	1	1	0	5	5	5	0	0	OHSS	Negative	0.1	Nil	Nil	Nil
26034	1st_Cycle	Categorized_pre	1975-04-03	1968-03-24	38	45	Regular	Tubal Factor	GA	AA	AA	Normal	GG	120	27.2	2014-01-22	14	7.9	0.4	3025	275	Yes	825	75	11	11	62		9	100	7	6	1	0	0	0	5	5	5	0	0	Nil	Negative	0.3	Nil	Nil	Nil
26034	2nd_Cycle(Group-II)	Categorized_Post	1975-04-03	1968-03-24	39	46	Regular	Tubal Factor	GA	AA	AA	Normal	GG	125	27.9	2014-07-01	14	24.6	0.8	3025	275	Yes	525	75	7	11	78	935	10	90	11	10	1	0	0	2	3	5	5	0	0	Nil	Negative	0.4	Nil	Nil	Nil
26139	1st_Cycle	Categorized_pre	1985-05-07	1978-07-23	28	35	Regular	Normal	AA	AA	GG	Normal	AG	48	28.7	2014-03-11	14	28.5	1.2	2000	200	Nil	0	0	0	10	105	1177	12	100	14	10	4	0	0	5	1	6	4	2	0	Nil	Negative	1.9	Nil	Nil	Nil
26223	1st_Cycle	Categorized_pre	1984-01-01	1976-10-01	30	37	Iregular	Anovulation	GG	AA	AA	Normal	GG	156	42.7	2014-03-04	14	37.9	0.7	2925	225	Yes	675	75	9	13	54	163	10	100	2	2	0	0	0	0	2	2	2	0	0	Nil	Negative	0.1	Nil	Nil	Nil
26277	2nd_Cycle(Group-II)	Categorized_Post	1985-04-02	1976-06-05	30	39	Regular	Normal	AA	GA	GA	Heterozygous	GG	76	26.2	2015-10-05	15	26.7	0.8	2250	225	Yes	750	75	10	10	199	1588	11	100	17	14	1	3	0	0	7	7	5	2	0	Nil	Negative	0.1	Nil	Nil	Nil
26300	1st_Cycle	Categorized_pre	1975-08-08	1975-10-18	39	38	Regular	Anovulation	GG	GA	GA	Normal	GG	24	25.8	2014-10-07	14	37.2	0.3	2200	200	Yes	413	37.5	11	11	231	2632	12	100	19	12	4	3	0	5	0	5	5	0	0	Nil	Negative	35	Nil	Nil	Nil
26351	2nd_Cycle(Group-II)	Categorized_Post	1983-06-10	1982-05-05	31	32	Regular	Hypo Thyroid	GG	GA	GA	Heterozygous	AG	63.2	26.8	2015-01-07	15	8.6	0.3	2400	200	Yes	445	37	12	12	47	892	12	80	5	5	0	0	0	0	3	3	3	0	0	Nil	Negative	0.2	Nil	Nil	Nil
26371	2nd_Cycle(Group-II)	Categorized_Post	1977-01-01	1971-01-01	40	46	Regular	Low Ovarian Reserves	AA	AA	AA	Heterozygous	GG	207	25.8	2017-07-21	17	14.3	0.9	3600	300	Yes	900	75	12	12	60	841	10	100	6	3	0	3	0	0	3	3	3	0	0	Nil	Negative	0.2	Nil	Nil	Nil
26420	1st_Cycle	Categorized_pre	1987-03-31	1976-07-09	27	37	Regular	Border Line Reserve	GA	GG	GG	Normal	AG	84	24.7	2014-05-05	14	17	0.6	2475	225	Yes	225	37.5	6	11	30	948	11	100	20	16	0	4	0	0	4	4	4	0	0	OHSS	Negative	11.2	Nil	Nil	Nil
26599	2nd_Cycle(Group-II)	Categorized_Post	1984-05-29	1978-02-02	32	38	Iregular	PCOD	GA	GA	GA	Normal	AG	133	30.2	2016-05-21	16	22.6	1.5	3100	282	Yes	413	37.5	11	11	104	980	14	100	11	8	2	0	1	0	5	5	2	3	1	Nil	Negative	0.1	Nil	Nil	Nil
26601	1st_Cycle	Categorized_pre	1981-04-16	1976-09-08	33	38	Regular	Border Line Reserve	GA	GG	GG	Normal	GG	55.2	31.7	2014-09-24	14	41.2	0.4	2700	225	Yes	748	62.3	12	12	33	653	12	50	11	6	1	4	0	0	3	3	3	0	0	Nil	Negative	0.2	Nil	Nil	Nil
26613	1st_Cycle	Categorized_pre	1991-03-09	1981-01-01	23	33	Iregular	PCOD	GG	GA	GA	Normal	AG	60	24	2014-07-25	14	11.6	1.1	2200	200	Yes	263	37.5	7	11	47	796	11	93	20	16	2	2	0	2	6	8	5	3	0	Nil	Negative	0.1	Nil	Nil	Nil
26618	1st_Cycle	Categorized_pre	1984-01-01	1985-05-25	30	29	Regular	PCOD	GG	GA	GA	Normal	AG	55.2	23.5	2014-10-02	14	15.8	1.1	2200	200	Yes	263	37.5	7	11	32	886	12	91	14	12	0	2	0	0	5	5	5	0	0	Nil	Negative	0.1	Nil	Nil	Nil
26657	1st_Cycle	Categorized_pre	1988-07-21	1982-10-20	25	31	Regular	Endometriosis	GA	GA	GA	Normal	AG	60	26.8	2014-04-26	14	8.5	0.9	3200	267	Yes	750	75	10	12	35	441	11	67	3	3	0	0	0	0	2	2	2	0	0	Nil	Negative	0.4	Nil	Nil	Nil
26657	2nd_Cycle(Group-II)	Categorized_Post	1988-07-21	1982-10-20	25	31	Regular	Endometriosis	GA	GA	GA	Normal	AG	62	28.3	2014-07-08	14			4200	300	Yes	898	64	14	14	19.6	326	6	75	6	4	1	1	0	0	3	3	3	0	0	Nil	Negative	0.2	Nil	Nil	Nil
26769	1st_Cycle	Categorized_pre	1985-01-17	1981-05-29	29	33	Regular	Normal	AA	AA	AA	Normal	AA	36	22.2	2014-11-15	14	13.8	1.5	2200	200	Nil	0	0	0	11	88	724	24	94	20	17	2	1	0	4	4	10	4	4	0	OHSS	Negative	0.1	Nil	Nil	Nil
26769	2nd_Cycle(Group-II)	Categorized_Post	1985-01-17	1981-05-29	31	35	Regular	Normal	AA	AA	AA	Normal	AA	60	25	2016-12-10	16	46.6	1.5	1700	170	Nil	0	0	0	10	305	2185	15	100	20	19	0	1	0	0	9	11	3	6	6	OHSS	Negative	0.1	Nil	Nil	Nil
26861	1st_Cycle	Categorized_pre	1986-02-24	1976-07-03	28	38	Regular	Normal	GA	AA	AA	Normal	GG	96	28.7	2014-12-03	14	5	1	2000	200	Yes	750	75	10	10	138	1161	12	77	15	9	2	4	0	0	4	4	4	0	0	Nil	Negative	0.1	Nil	Nil	Nil
26861	2nd_Cycle(Group-II)	Categorized_Post	1986-02-24	1976-07-03	28	38	Regular	Normal	GA	AA	AA	Normal	GG	97	29.2	2015-01-06	17	11.8	0.3	2300	209	Yes	825	75	11	11	161	843	10	80	8	5	1	2	0	0	3	3	3	0	0	Nil	Negative	0.2	Nil	Nil	Nil
27042	1st_Cycle	Categorized_pre	1985-04-03	1977-09-13	29	37	Regular	Border Line Reserve	GG	GG	GG	Normal	AG	96	26.1	2014-11-21	14	5	1.1	2700	225	Yes	600	50	12	12	32	352	10	75	11	8	1	2	0	0	5	5	5	0	0	Nil	Negative	0.1	Nil	Nil	Nil
27042	2nd_Cycle(Group-II)	Categorized_Post	1985-04-03	1977-09-13	30	37	Regular	Border Line Reserve	GG	GG	GG	Normal	AG	100	27.2	2015-04-06	15	5	1	3250	250	Yes	481	37	13	13	41	769	10	91	15	12	1	2	0	2	2	4	4	0	0	Nil	Negative	0.1	Nil	Nil	Nil
27065	1st_Cycle	Categorized_pre	1986-09-19	1979-10-13	27	34	Regular	PCOD	GA	GA	GA	Normal	GG	72	25	2014-07-15	14	421	0.8	1800	200	Nil	0	0	0	9	421	2251	23	72.2	20	19	1	0	0	4	5	9	4	5	0	OHSS	Negative	0.1	Nil	Nil	Nil
27065	2nd_Cycle(Group-II)	Categorized_Post	1986-09-19	1979-10-13	30	37	Regular	PCOD	GA	GA	GA	Normal	GG	108	26.6	2017-08-01	17	11.5	1.8	1425	178	Yes	600	75	8	8	206	3000	14	95	20	20	0	0	0	3	7	10	3	7	0	OHSS	Negative	0.1	Nil	Nil	Nil
27077	1st_Cycle	Categorized_pre	1982-06-06	1978-01-08	32	36	Regular	Normal	GG	AA	AA	Normal	AG	60	23	2014-08-23	14	9.2	0.9	2000	200	Yes	450	75	6	10	46	1549	8	100	12	7	5	0	0	0	5	5	5	0	0	Nil	Negative	2.9	Nil	Nil	Nil
27077	2nd_Cycle(Group-II)	Categorized_Post	1982-06-06	1978-01-08	32	37	Regular	Normal	GG	AA	AA	Normal	AG	64	24.2	2015-01-12	15	11.7	0.5	2200	200	Yes	263	37.5	7	11	111	1557	12	100	18	11	3	4	0	0	5	5	5	0	0	Nil	Negative	0.1	Nil	Nil	Nil
27131	1st_Cycle	Categorized_pre	1980-08-02	1965-04-01	34	49	Regular	Normal	GA	GA	GA	Normal	AG	36	27	2014-09-20	14	13	0.6	2200	200	Yes	525	75	7	11	91	2350	13	94	20	18	2	0	0	2	6	8	5	3	0	OHSS	Negative	0.1	Nil	Nil	Nil
27131	2nd_Cycle(Group-II)	Categorized_Post	1980-08-02	1965-04-01	34	49	Regular	Normal	GA	GA	GA	Normal	AG	40	27.3	2015-01-21	15	12.5	0.9	2000	200	Yes	375	37.5	10	10	217	1307	12	81	18	16	1	1	0	0	4	4	4	0	0	Nil	Negative	0.1	Nil	Nil	Nil
27181	1st_Cycle	Categorized_pre	1987-01-27	1987-08-17	27	27	Regular	Normal	GG	GG	GG	Normal	AA	48	23.9	2014-11-26	14	5	1	2100	175	Yes	225	37.5	6	12	52		12	100	17	12	1	4	0	1	4	5	5	0	0	Nil	Negative	0.1	Nil	Nil	Nil
27185	1st_Cycle	Categorized_pre	1990-10-10	1980-08-02	23	34	Iregular	Anovulation	GG	GA	GA	Normal	AG	36	29.8	2014-08-25	14	32.3	0.7	2200	200	Yes	188	37.5	5	11	83	1031	17	93	16	15	0	1	0	4	3	7	4	3	0	Nil	Negative	11.2	Nil	Nil	Nil
27185	2nd_Cycle(Group-II)	Categorized_Post	1990-10-10	1980-08-02	24	34	Iregular	Anovulation	GG	GA	GA	Normal	AG	43	30.6	2015-04-14	15	42.7	0.9	1600	160	Yes	373	37.3	10	10	146	1568	21	95	16	15	0	1	0	4	3	7	4	3	0	Nil	Negative	0.1	Nil	Nil	Nil
27325	2nd_Cycle(Group-II)	Categorized_Post	1986-07-18	1972-09-20	28	42	Regular	Border Line Reserve	GG	GA	GA	Normal	GG	101	29.5	2015-04-18	15	35.3	0.4	3000	250	Yes	900	75	12	12	58	1177	13	100	13	10	1	2	0	3	2	5	5	0	0	Nil	Negative	1.2	Nil	Nil	Nil
27380	1st_Cycle	Categorized_pre	1984-09-18	1982-08-03	30	32	Regular	Endometriosis	GG	GA	GA	Heterozygous	GG	72	25.6	2014-11-10	14	5	0.5	3300	300	Yes	825	75	11	11	35	948	8	100	15	13	2	0	0	5	3	8	5	3	0	Nil	Negative	0.1	Nil	Nil	Nil
